# Supplementary material for: Urine and Fecal 1H-NMR Metabolomes Differ Significantly between Pre-Term and Full-Term Born Physically Fit Healthy Adult Males
Source: Metabolites. 2022 Jun 10;12(6):536. doi: 10.3390/metabo12060536 (PMC9228004; doi:10.3390/metabo12060536)
Supplement: Supplementary file 1 [file metabolites-12-00536-s001.zip]

Archive with 12 entries (11 files):
- ESM1.metabolites-1728434-supplementary.R1.x4.pdf
- ESM2.txt
- ESM3.txt
- ESM4.models/
- ESM4.models/ecs.bin
- ESM4.models/ECStest.csv
- ESM4.models/Instructions for running a model on a local machine.pdf
- ESM4.models/jadbio-1.4.55-model-exe.jar
- ESM4.models/pathways.bin
- ESM4.models/Pathwaystest.csv
- ESM4.models/PredictedMetabolites.bin
- ESM4.models/PredictedMetabolitestest.csv
