# Supplementary material for: Urine and Fecal 1H-NMR Metabolomes Differ Significantly between Pre-Term and Full-Term Born Physically Fit Healthy Adult Males
Source: Metabolites. 2022 Jun 10;12(6):536. doi: 10.3390/metabo12060536 (PMC9228004; doi:10.3390/metabo12060536)
Supplement: Supplementary file 1 [file metabolites-12-00536-s001.zip › ESM2.txt]

ID	time	time	Condition	Group	1,3-Diaminopropane	1,3-Dihydroxyacetone	1,3-Dimethylurate	1,6-Anhydro-beta-D-glucose	1,7-Dimethylxanthine	1-Methylnicotinamide	2'-Deoxyadenosine	2'-Deoxyguanosine	2'-Deoxyinosine	2'-Deoxyuridine	2,3,4-Trihydroxybenzoate	2,6-Dihydroxybenzoate	2-Aminoadipate	2-Aminobutyrate	2-Ethylacrylate	2-Furoate	2-Furoylglycine	2-Hydroxy-3-methylvalerate	2-Hydroxybutyrate	2-Hydroxyglutarate	2-Hydroxyisobutyrate	2-Hydroxyisocaproate	2-Hydroxyisovalerate	2-Hydroxyphenylacetate	2-Hydroxyvalerate	2-Methylglutarate	2-Octenoate	2-Oxobutyrate	2-Oxocaproate	2-Oxoglutarate	2-Oxoisocaproate	2-Oxovalerate	2-Phenylpropionate	2-Phosphoglycerate	3,4-Dihydroxybenzeneacetate	3,4-Dihydroxymandelate	3,5-Dibromotyrosine	3-Aminoisobutyrate	3-Chlorotyrosine	3-Hydromuconate	3-Hydroxy-3-methylglutarate	3-Hydroxybutyrate	3-Hydroxyisobutyrate	3-Hydroxyisovalerate	3-Hydroxykynurenine
ptu_1	-3	before	HI	Preterm	0	0	0	9.6	4	0.7	0	0	0	0	0	0	0	0	0	0	0.9	0	0	11.1	0.9	0	0	4.3	0	0	0	0	0	0	0	0	0	0	0.9	0	0.4	0	5	0	1.4	0	0	3.9	1
ptu_2	-2	before	HI	Preterm	0	0	5.1	12.3	2.3	1.9	0	0	0	0	0	0	33.1	0	0	0	0	0	0	0	1.5	0	0	0	10.6	0	0	0	0	0	0	0	0	0	0	0	0.7	0	0	0	2.6	0	0	7.2	0
ptu_3	-1	before	HI	Preterm	0	0	1.6	19.8	1.3	1.9	0	0	0	0	0	0	0	0	0	0	0	5.9	0	0	1.4	0	1.3	3.7	0	0	0	0	0	0	0	0	0	32.7	3.3	0	3.7	0	6.1	0	4	0	0	4	6
ptu_4	+1	after	HI	Preterm	0	0	0.4	18.9	0.8	0	0	0	0	0	0	0	0	0	0	0	0	0	0	0	0.5	0	0	0	0	0	0	0	0	0	0	0	0	0	0	0	0	0	0	1.3	0.8	0	1.9	3.5	0
ptu_5	+2	after	HI	Preterm	0	0	0	12.2	1.6	0	0	0	0	0	0	0	0	0	0	0	0	0	0	0	0.6	0	0	0	0	0	0	0	0	0	0	0	0	0	0	0	0	0	0	0	1.6	0	0	3.7	0
ptu_6	+3	after	HI	Preterm	18.8	0	5.9	43.7	7.2	0	0	0	0	0	0	0	0	0	0	0	0	0	0	0	2.4	0	0	0	0	0	0	0	0	0	0	0	0	0	0	0	0	0	0	0	4	0	0	12.7	0
ptu_7	-3	before	NO	Preterm	0	0	0	0	1.4	0	0	0	0	0	0	0	0	0	0	0	0	0	0	0	0	0	0	0	0	0	0	0	0	3.9	0	0	0	0	0	0	2.6	0	0	0	0	0	0	1.8	0
ptu_8	-1	before	NO	Preterm	0	0	0	1.9	0.5	0	0	0	0	0	0	0	7.2	0	0	0	0	0	0	0	0.4	0.4	0	1.7	0	0	0	0	0	0	0	0	0	0	0	0.7	0.4	0	2.2	0	0.8	0	0	1.7	2.2
ptu_9	+1	after	NO	Preterm	0	4	1.7	0	3.9	0	0	0	0	0	0	0	0	0	0	0	0	0	0	0	0.9	0	0	0	0	0	0	0	0	0	0	0	0	0	0	0	0.7	0	0	2.3	4	0	0	4.7	0
ptu_10	+2	after	NO	Preterm	0	0	0	8.6	0	0	0	0	0	0	0	0	15.5	0	0	0	1.3	0	0	0	0.4	0	0	0.5	0	0	0	0	0	0	0	0	0.4	0	1.2	0	0	0	0	0	1.1	0	0	1.8	1.8
ptu_11	+3	after	NO	Preterm	0	0.6	0.7	4.9	0.6	0	0	0	0	0	0	0	8.2	0	0	0	0	0	0	0	0.4	0	0	0.9	0	0	0	0.5	2.5	0	0	0	0	0	0.6	0	0	0	2.2	0	1.5	0	0	3.2	0
ptu_12	-3	before	HI	Preterm	0	0	0	0	23.4	2.6	0	0	0	0	0	0	60.3	0	0	1.6	4.7	0	0	0	5.6	0	0	13	0	0	0	0	0	0	0	0	2.2	111	4.5	6.7	10.2	0	20	0	10.1	0	0	7	8
ptu_13	-2	before	HI	Preterm	13.3	0.8	1.1	13.3	3.6	0	0	0	0	0	0	0	19.3	0	0	0	4.2	0	0	0	3.2	1.7	0	2.9	6.8	0	0	0	0	0	0	0	1.2	0	1.1	4.1	2.5	0	8.1	0	1.9	0	0	4	4
ptu_14	-1	before	HI	Preterm	20.7	0.3	1.3	16.4	5.5	0	0	0	0	0	0	0	36.2	0	0	0	0	0	0	46.5	4.3	1.8	0	6.1	8.4	0	0	0	0	0	0	0	0	0	0	0	6.9	0	9.3	0	3.2	0	0	4.5	0
ptu_15	+1	after	HI	Preterm	0	0.2	1.4	15.3	2.9	2.6	0	0	0	0	0	0	26.3	0	0	1.5	6.5	0	0	0	4.8	0	0	15.1	7.8	0	0	0	0	0	0	0	0.5	0	2.2	12.7	5.8	0	10.3	0	8.4	0	0	3.8	0
ptu_16	+2	after	HI	Preterm	14.3	0	2.7	7.2	8.7	0	0	0	0	0	0	0	24.6	0	0	0	0	5.2	0	0	1.8	0	0	4.1	0	0	0	0	0	0	0	0	0	0	0	2.9	0.8	0	0.9	0	1.3	0	0	2.8	0
ptu_17	+3	after	HI	Preterm	0	0	0	0	26.9	0	0	0	0	0	0	0	47.1	0	0	0	6.8	0	0	0	4.7	0	0	30.8	0	0	0	0	0	0	0	0	0	0	6.3	13.7	0	0	12.2	0	2.4	0	0	5.2	9.3
ptu_18	-3	before	NO	Preterm	25.5	0	3.4	31	9.3	0	0	0	1.7	0	0	0	50.3	0	0	0	5.2	0	0	0	7.3	0	2.2	13.6	0	0	0	0	0	0	0	0	8.6	0	5.5	4.1	5.9	0	3.8	8.1	4.1	0	0	0.8	7.9
ptu_19	-2	before	NO	Preterm	0	0	1.4	0	2.1	1.6	0	0	0	0	0	0	50.5	0	0	0	2.6	1.3	0	100.3	6.2	1.6	0	3.1	0	0	0	0	0	0	0.4	0	5.3	0	1.6	2.4	3.9	0	14.6	7.8	8.1	0	0	6.6	4.9
ptu_20	-1	before	NO	Preterm	35.4	0	2.1	18.2	4.1	4	17.8	0	2.4	0	0	0	40.2	0	0.8	0	6.1	0	0	25.3	5	0	0	7.8	7.6	0	0	0	0	0	0	0	1.1	95.5	1.8	5	4.9	0	5.3	0	6.5	0	0	6.4	6.2
ptu_21	+1	after	NO	Preterm	14.9	0.3	2.3	42.4	1.8	2.1	0	0	0	0	0	0	24.3	0	0	0	3.8	0	0	0	2.4	1.4	0	1.6	0	0	0	0	0	0	0	0	0	36.4	1.6	3.6	3.6	0	10.4	0	2.2	0	0	4.2	2.6
ptu_22	+2	after	NO	Preterm	0	0	0	13.5	3.5	0.8	6.4	0	0	0	0	0	7.4	0	0	0	2.6	0	0	0	1.7	0	0	2.5	0	0	0	0	0	0	0	0	0	0	1.1	0.9	0.7	0	2.8	0	6.2	0	0	2	1.5
ptu_23	+3	after	NO	Preterm	19.2	0.3	2.6	0	1.7	0	0	0	0	0	0	0	23.9	0	0	0	0	0	0	0	2.9	0	0	0	0	0	0	0	0	0	0	0	0	0	0	0	0	0	2.1	0	5.8	0	0	3.8	0
ptu_24	-3	before	NO	Preterm	0	0	3.2	0	6.9	8.5	0	0	0	0	0	0	36	0	0	0	2.9	0	0	0	5.4	1.5	0	8.3	0	1.8	0	0	0	0	0	0	0	0	0	2.7	6.6	0	12.3	0	2.5	0	0	5.6	0
ptu_25	-1	before	NO	Preterm	0	0	0	0	2.8	3.2	0	0	0	0	0	0	26.4	0	0	0	4.4	0	0	0	4.4	0	0	10.7	0	0	0	0	0	0	0	0	1	135.8	2.4	0	4.8	0	8.5	0	5.7	0	0	4.3	4.8
ptu_26	+1	after	NO	Preterm	0	9	0	12.9	3.4	7.2	0	0	0	0	0	0	40.6	0	0	0	4.7	0	0	53.5	6.3	2.1	0	25.3	0	0	0	0	0	0	0	0	0	0	4	4.9	0	0	8.4	6	7.4	0	0	7.3	5.8
ptu_27	+2	after	NO	Preterm	0	0.3	3.3	39.5	5.4	0.6	0	0	0	0	0	0	49.1	0	0	0	0	0	0	0	3.7	0	0	0	0	0	0	0	0	0	0	0	0	0	0	0	3.5	0	0	0	1.7	0	0	5	0
ptu_29	+3	after	NO	Preterm	0	0	11.4	29.1	9.2	1.6	10.1	0	0	0	0	0	21.5	0	0	0	2.4	0	11.3	0	4.2	1.1	0	10.9	10.2	0	0	0	0	0	0	0	2.1	0	3.9	0	2	15.4	3.9	0	4.5	0	0	6.3	7.8
ptu_30	-3	before	HI	Preterm	0	0	2.6	32.9	8.3	0	0	0	0	0	0	0	48.5	0	0	0	0	0	0	0	3.3	0	0	0	8.4	0	0	0	0	0	0	0	0	0	0	0	2.3	0	0	0	3.4	0	0	4.2	0
ptu_31	-2	before	HI	Preterm	0	0.9	5.8	0	14	6	0	0	0	0	0	0	0	0	0	0	0	0	0	0	7.2	0	0	6.1	0	1.7	0	0	0	0	0	0	3.3	0	0	0	10.4	75	0	4.1	14.9	0	3.8	5.8	0
ptu_32	-1	before	HI	Preterm	0	0	18.4	21.5	5.9	0	0	0	0	0	0	0	76.2	0	0	0	0	0	0	0	4.2	0	0	0	0	0	0	0	0	0	0	0	2.3	0	0	0	9.1	30.9	0	0	8.8	0	0	4.7	0
ptu_34	+3	after	HI	Preterm	0	0	4.4	14.7	1.5	0.3	0	0	0	0	0	0	0	0	0	0	0	0.6	0	0	1.4	0	0	0	1.6	0	0	0	0	0	0	0	0.6	0	0	0	0.8	13.2	3.6	1.7	1.1	0	0	2.3	0
ptu_35	-3	before	HI	Preterm	0	0.7	1.6	0	4.7	0	0	0	0	0	0	0	39.4	0	0	0	0	11.4	0	0	3.1	0	0	0	0	0	0	0	0	0	0	0	0	0	0	0	0.7	18.6	0	0	6.1	0	0	4.7	0
ptu_36	-2	before	HI	Preterm	23	0	3.9	0	6	0	0	0	0	0	0	0	33.4	0	0	0	0	0	0	0	2.6	0	0	0	0	0	0	0	0	0	0	0	0	67.9	0	0	3.8	22.2	0	0	4.4	0	0	4.3	0
ptu_37	-1	before	HI	Preterm	0	0	6.9	25	0.8	0	11.9	0	1	0	0	0	24.3	0	0	0	9.4	6.4	0	20.1	1.6	0	0	5	0	0	0	0	0	0	0	0	0	0	2.3	0	2.1	11.2	4.7	0	4.3	0	0	2.8	3.6
ptu_38	+2	after	HI	Preterm	0	0	0.4	0	2.6	0	0	0	0	0	0	0	0	0	0.5	0	2	0	9	0	1.5	0	0	2	3.7	0	0	0	0	0	0	0	0	0	6.4	1.3	1.3	13.6	2.7	2.9	3.7	1.6	0	3.6	4.8
ptu_39	+3	after	HI	Preterm	0	0.8	1.9	0	3.3	0	0	0	0	0	0	0	0	0	0	0	5.5	0	0	0	1	0	0	0	0	0	0	0	0	4.1	0	0	0	67.4	0	0	0	0	0	0	0	0	0	1.6	0
ptu_40	-3	before	HI	Preterm	0	0	14.4	24.1	11.2	5.5	0	0	0	0	0	0	46.9	0	0	0	0	16.5	0	0	4.1	0	0	0	7.4	0	0	0	0	0	0	0	0	0	0	0	22.2	32.9	0	13.5	11.2	0	0	8.8	0
ptu_41	-2	before	HI	Preterm	0	14.2	27.1	25.8	18.9	0	0	0	0	0	0	0	39.4	0	0	0	4.5	0	0	0	2.9	0	0	8.4	0	0	0	0	0	0	2.2	0	0	128.2	3.2	0	0	24	0	0	10.9	0	0	14.3	8.5
ptu_42	-1	before	HI	Preterm	0	0	2.5	0	4.1	1.9	0	0	0	0	0	0	39.8	0	0	0	0	0	0	0	2.6	0	0	0	0	0	0	0	0	0	0	0	0	0	0	0	1.3	14.9	0	0	4.1	0	0	4.8	0
ptu_43	+1	after	HI	Preterm	0	0	1.5	39.4	5	3	0	0	0	0	0	0	32.1	0	0	0	2.3	0	0	0	1.6	0	0	4.4	3.6	0	0	0	0	0	0	0	0	0	2.7	1.5	3	13.4	3.6	0	3	0	0	7.1	5.7
ptu_44	+2	after	HI	Preterm	0	0	0	75.9	39.3	0	0	0	0	0	0	0	53.2	0	0	0	0	0	0	0	4.7	0	0	15.3	0	0	0	0	0	0	0	0	0	0	5.3	0	8	25.1	20.9	0	9.1	0	0	3.3	16.4
ptu_45	+3	after	HI	Preterm	0	0	0	0	4.7	0	0	0	0	0	0	0	0	0	0	0	0	0	0	0	3.4	0	0	0	0	0	0	0	0	0	0	0	0	0	0	0	0	0	0	0	0	0	0	9.6	0
ptu_46	-3	before	NO	Preterm	0	0	12.5	32.3	5.4	2	0	0	0	0	0	0	35.7	0	0	0	6.8	0	0	0	3.2	0	0	5.4	9.3	0	0	0	0	0	0	0	0	0	3.9	2.1	5.4	27.6	6.6	10.5	3.8	0	0	5.7	5.7
ptu_47	-2	before	NO	Preterm	0	0	0	15.2	1.2	1.1	0	0	0	0	0	0	25.3	0	0	0	2.2	0	0	0	1.9	0	0	8.6	0	0	0	0	0	0	0	0	0	0	3.5	2.7	4	13.4	4.9	0	1.9	0	0	2.7	3.6
ptu_48	-1	before	NO	Preterm	0	2.2	14.1	33.4	18.9	2.2	0	0	0	0	0	0	36.3	0	0	0	0	0	0	0	5.4	0	0	0	0	0	0	0	0	0	0	0	0	0	0	0	4.8	38	0	15.2	13.3	0	0	8.6	0
ptu_49	+1	after	NO	Preterm	0	0	0.4	19.4	2.4	0	0	0	0	0	0	0	14.9	0	0	0	0	2.4	0	0	1.1	1.2	0	3.2	0	0	0	0	0	0	0.7	0	1	0	1.4	1.3	3.1	6.7	2.1	2.4	1.2	0	0	2.9	3.8
ptu_50	+2	after	NO	Preterm	0	0	4.4	0	26.2	7.8	0	0	2.8	0	0	0	39.6	0	0	0	7	0	0	0	7.2	0	0	0	0	0	0	0	0	0	0	0	0	41.3	0	3.7	23.3	53.5	2.3	0	9.6	0	0	6.1	25.5
ptu_51	+3	after	NO	Preterm	0	0	0	0	11.2	2.1	0	0	0	0	0	0	29.1	0	0	0	6.5	0	0	0	3.1	0	0	18.6	0	0	0	0	0	0	0	0	0.6	0	4.1	1.7	10	13.7	8.7	0	3.5	0	0	5.6	15.1
ptu_52	-3	before	HI	Preterm	0	0	0	0	0	0	0	0	0	0	0	0	0	0	0	0	0	0	0	0	0	0	0	0	0	0	0	0	0	0	0	0	0	210.4	0	0	0	0	0	0	0	0	0	0	0
ptu_53	-2	before	HI	Preterm	0	0	0	0	2.6	0	0	0	0	0	0	0	28.2	0	0	0	0	0	0	0	2.3	0	4	0	0	0	0	0	0	0	0	0	0	0	0	0	0.8	0	0	0	6.9	0	0	4.7	0
ptu_54	-1	before	HI	Preterm	0	0	3	10.5	0.4	1.1	0	0	0	0	0	0	22	0	0	0	2.3	1	0	0	1.9	0.8	0	1.5	0	0	0	0	0	0	0.4	0	0	0	2.1	0	0.5	0	3.8	0	5.7	0	0	3.1	3.5
ptu_55	+1	after	HI	Preterm	0	0	0.6	0	0	0	0	0	0	0	0	0	20.1	0	0	0	0	0	0	0	1.8	0	2.3	4.7	0	0	0	0	0	0	0	0	0	0	0.9	0	1	0	3.2	2.5	1.9	2.7	0	3.6	0
ptu_56	+2	after	HI	Preterm	0	0	1.1	10.3	2.5	1.8	0	0	0.3	0	0	0	25.8	0	0	0	5.7	0	0	0	3.3	0	0	6	10.8	0	0	0	0	0	0	0	0	0	0.8	1.8	0	0	7.2	3.4	2.3	0	0	3.2	6.5
ptu_57	+3	after	HI	Preterm	0	0	3.8	0	13.6	1.3	0	0	0	0	0	0	31.4	0	0	0	4.2	0	0	150.3	6.1	0	0	3	0	0	0	0	0	0	0	0	0	0	6.7	3.3	5.4	0	8.2	0	8.9	0	0	11.5	5.4
ptu_58	-3	before	NO	Preterm	0	0	9	16.3	3.4	0	0	0	0	0	0	0	26.7	0	0	0	2.8	0	0	0	3.1	0	0	7.4	0	0	0	0	0	0	0	0	0	0	1.8	0	0	0	7.3	0	2.1	0	0	4.2	6.4
ptu_59	-2	before	NO	Preterm	0	9	9.7	115.6	2.9	0	0	0	0	0	0	0	65.4	0	0	0	0	0	0	128.5	6.8	5	0	13.6	0	0	0	0	20.9	0	2.7	0	4.3	0	4.7	0	7.5	4.9	9.7	14.8	13	0	0	5.6	0
ptu_60	-1	before	NO	Preterm	0	0	3.5	22.2	1.1	3.5	0	0	0	0	0	0	29.5	0	0	0	8.4	0	0	0	6.1	0	0	13.4	0	1.9	0	0	0	0	0	0	2	0	9.2	2.8	2.7	0	10.8	0	8.6	0	0	7.8	4.6
ptu_61	+1	after	NO	Preterm	0	0	9.9	52.2	12.8	0	0	0	0	0	0	0	19.6	0	0	0	0	27.1	0	0	9.6	0	9.5	0	41	0	0	0	0	0	0	0	0	0	0	0	6.5	0	0	0	8.1	0	0	8.8	0
ptu_62	+2	after	NO	Preterm	0	0	7.4	0	0	0	0	0	0	0	0	0	0	0	0	0	0	0	0	0	2.5	0	0	0	0	15.5	0	0	0	0	0	0	0	0	0	0	0	0	0	0	5.3	0	0	3.6	0
ptu_63	+3	after	NO	Preterm	0	0	1.3	19.5	1.7	0	0	0	0	0	0	0	0	0	0	0	0	0	0	0	5.4	0	0	3.1	0	0	8.8	0	0	0	0	0	0	0	3.8	0	0	0	7.8	0	3.3	2.4	0	6.6	8.5
ptu_64	-3	before	HI	Preterm	0	0	1.1	19.1	0	0	0	0	0	0	0	0	0	0	0	0	0	0	0	0	3.2	0	0	4.9	0	0	0	0	0	0	0	0	0	52.3	4.5	0	0	0	0	0	1.9	0	2.4	1	5.6
ptu_65	-2	before	HI	Preterm	0	0	1.6	5.1	3.4	0.3	0	0	0	0	0	0	9.7	0	0	0	1.7	2.6	0	0	0.6	0.3	0	1.5	0	0.1	0	0	0	0	0	0	0	0	0.7	2.4	2	0	0.7	0	1.3	0	0	0.5	1.2
ptu_66	+1	after	HI	Preterm	0	0	0	3.3	0	0	0	0	0	0	0	0	0	0	0	0	0	0	0	0	0.3	0	0	0	0	0	0	0	0	0	0	0	0	0	0	0	0	0	0	0	0	0.8	0	0.4	0
ptu_67	+2	after	HI	Preterm	0	0	2	1.5	0.4	0	0	0	0	0	0	0	0	0	0	0	0.7	0	0	0	0.3	0.4	0	0.8	0.7	0.2	0	0.3	0	0	0	0	0	0	0.3	0	0	0	0	0	0	0	0.7	0.4	0
ptu_68	+3	after	HI	Preterm	0	0.4	0	0	0	0	0	0	0	0	0	0	0	0	0	0	0	0	0	0	0.6	0	0	0	0	0	0	0	0	0	0	0	0	0	0	0	0	0	0	0	0	0	0	0.7	0
ptu_69	-3	before	NO	Preterm	0	2.1	1.6	3.7	0.6	0	0	0	0	0	0	0	7.2	0	0	0	0	0	0	0	0.3	0	0	1.3	0	0	0	0	0	0	0	0	0	0	0	0	0	0	0	0.8	0.5	0	0	0.4	1.2
ptu_70	-2	before	NO	Preterm	2.6	0.9	0	2.4	0	0	0	0	0	0	0	0	0	0	0	0	0	0	0	0	0.4	0	0	0	0	0	0	0	0	0	0	0	0	16.9	0	0	1.1	0	0	0	0	0	0	0.5	0
ptu_71	-1	before	NO	Preterm	8.4	2.8	0.5	4.3	3.1	0	0	0	0	0	0	0	0	0	0	0	0	0	0	0	1.7	0	0.7	1	1.6	0	0	0	0	0	0	0	0	0	0	0	1.6	0	0	0	1	0	0	1.8	0
ptu_72	+1	after	NO	Preterm	0	0	0.4	9.5	2.7	1.7	0	0	0	0	0	0	35.3	0	0	0	0	8.1	0	27.4	2.2	0	0	0	7	0	0	0	0	0	0	0	1.7	0	0	0	2.7	0	2.1	0	2.7	2.9	0	2	0
ptu_73	+2	after	NO	Preterm	0	1.2	10.1	22.6	5.1	3.4	0	0	0	0	0	0	34.1	0	0	0	2.4	0	0	0	3.3	0	0	4.4	13.5	0	0	0	0	0	0	0	1.7	37.5	2.3	3.5	7.9	63.4	2.7	0	4.8	0	0	2.2	9
ptu_74	+3	after	NO	Preterm	0	0	2.6	5.8	0.6	0	0	0	0	0	0	0	10.8	0	0	0	0.9	2.6	0	0	0.8	0.6	0	2.1	0	0	0	0	0	0	0	0	0.3	0	0.8	2.8	3.2	0	1.6	0.8	0	0	0	0.7	0.8
ptu_75	-3	before	HI	Preterm	0	0	2.7	10.9	1.3	0	0	0	0	0	0	0	18.9	0	0	0	0	0	0	34.8	2.2	0	0	0	0	0	0	0	0	0	0	0	0	0	0	0	0	0	0	3.5	2.1	0	3.1	6.9	0
ptu_76	-2	before	HI	Preterm	0	0	1.3	0	3.7	0	0	0	0	0	0	0	24.3	0	0	0	0	0	0	0	3.2	0	0	0	5.6	4	0	0	0	0	0	0	0	0	0	0	0	0	0	4.6	1.8	0	1.5	7.8	0
ptu_77	-1	before	HI	Preterm	0	0	2.5	27.1	0	0	0	0	0	0	0	0	0	0	0	0	0	0	0	0	3	0	0	0	0	0	0	0	0	0	0	0	0	0	0	0	0	0	0	0	2.7	0	0	6.3	0
ptu_78	+1	after	HI	Preterm	0	0	0	0	0	0	0	0	0	0	0	0	0	0	0	0	0	0	0	0	2.1	0	0	0	0	0	0	0	0	0	0	0	0	0	0	0	0	0	0	0	0	0	0	8.2	0
ptu_79	+2	after	HI	Preterm	0	4	1.9	4.8	2.1	0	0	0	0	0	0	0	18.7	0	0	0	2.1	0	0	0	2.4	0	0	6	0	0	0	0	0	0	0	0	0	0	1.6	0	4.4	0	4	0	3.5	0	0	6.4	3.2
ptu_80	+3	after	HI	Preterm	0	0.4	0	2.4	0	0	0	0	0	0	0	0	0	0	0	0	0	0	0	0	0.9	0	0	0	2.1	0	0	0	0	0	0	0	0	0	0	0	0	0	0	0	0.7	0	0	1.1	0
ptu_81	-2	before	NO	Preterm	0	0	0	0	0	0	0	0	0	0	0	0	0	0	0	0	0	0	0	0	3.8	0	0	0	0	0	0	0	0	0	0	0	0	0	0	0	0	0	0	0	0	0	0	6.9	0
ptu_82	-1	before	NO	Preterm	0	0	0	0	3	0	0	0	0	0	0	0	0	0	0	0	0	3.2	0	0	1.8	0	0	0	0	0	0	0	0	0	0	0	0	35.1	0	0	1.9	0	0	0	0.9	2.9	0	4.8	0
ptu_83	+1	after	NO	Preterm	0	0.3	0.5	6.3	2.7	0	0	0.4	0	0	0	0	18.6	0	0	0	2	3.8	0	0	1.7	0.4	0	2.9	0	0	0	0	0	0	0	0	0	0	0.9	0.6	3.8	0	1.1	2.8	0.6	0	0	2.7	1.1
ptu_84	+2	after	NO	Preterm	18.1	0	3.1	9.3	5.2	1.3	0	0	0	0	0	0	20.6	0	0	0	0	0	0	15.4	3.5	0	1	10.2	0	1.5	0	0	0	0	0	0	0	54.8	2.9	4.6	1.8	0	9.3	5.7	6	0	0	8.6	5.7
ptu_85	+3	after	NO	Preterm	0	0	0	0	3.2	0	5.5	0	0	0	0	0	17.7	0	0	2.3	4.9	6.9	0	0	2.3	0	0	6.9	0	0	0	0	0	0	0	0	1.9	0	2.1	1	0.7	0	0	0	1.8	0	0	7.4	7.1
ptu_89	+1	after	HI	Preterm	4.7	0	0.6	18.6	1.2	0	0	0	0	0	0	0	10.1	0	0	0	0	2	0	0	0.6	0.2	0	0.8	0	0	0	0	0	0	0	0	0.4	0	0	0	0	0	0	0	0.3	1.3	0	1.3	0
ptu_90	+2	after	HI	Preterm	0	0	1.1	4.8	1.3	0.3	0	0	0	0	0	0	7.4	0	0	0	1.6	0	0	0	0.4	0	0	1.2	0	0	0	0	0	0	0.3	0	0	31.4	0.6	0.7	0.6	0	0.7	1.3	0.4	1.2	0.2	1	0.6
ptu_91	+3	after	HI	Preterm	0	0	1.2	21	3.1	1.2	4.8	0	0.4	0	0	0	16.8	0	0	0	0.9	0	0	0	0.8	0	0	3.7	0	0	0	0	0	0	0	0	0	0	1.4	1.9	0.9	0	2.4	0	0.7	2.7	0	2.4	1.5
ptu_92	-3	before	NO	Preterm	0	0	2.7	19.1	2.6	0	0	0	0	0	0	0	16.2	0	0	0	0	0	0	25.7	2.3	0	0	0	0	0	0	0	0	0	0	0	0	50.3	0	0	0.5	0	0	0	6.3	4.9	0	4.5	0
ptu_93	-2	before	NO	Preterm	0	0	0	10.4	3.4	0	0	0	0	0	0	0	16.7	1.1	0	0	0	0	0	11	1.6	0	0	0	0	0	0	0	0	0	0	0	0	0	0	2.2	2.5	0	0	1.6	5.3	0	0	2.6	0
ptu_94	-1	before	NO	Preterm	0	0	5.1	0	4.2	0.9	0	0	0	0	0	0	21.2	0	0	0	4.3	0	0	0	1.8	0	0	9.6	0	0	0	0	0	0	0	0	0	40.8	1.3	1.5	2.7	0	4.1	0	6.1	0	0	1.3	2.6
ptu_95	+1	after	NO	Preterm	0	0	0	62.8	5.3	1.5	0	0	0	0	0	0	37.6	0	0	0	0	0	0	0	4.7	3	0	0	0	0	0	0	0	0	0	0	0	0	0	0	2.8	0	0	0	5.1	0	0	5	0
ptu_96	+2	after	NO	Preterm	0	0	0	8.2	3.6	0.6	0	0	0	0	0	0	25.2	0	0	0	3	0	0	0	2.4	0	0	11.1	0	0	0	0	0	0	0	5.2	0	0	2.7	1.6	3.6	0	1.7	5.1	3.1	0	0	3.2	6.1
ptu_97	+3	after	NO	Preterm	0	0	3.4	0	7.9	0	0	0	0	0	0	0	20.4	0	0	0	0	0	0	0	2	0	0	0	0	0	0	0	0	0	0	0	0	63.3	0	0	2.8	0	0	0	4.3	0	0	2.9	0
ptu_98	-3	before	HI	Preterm	0	0	3	11.2	6.4	0.7	0	0	0	0	0	0	16	0	0	0	1.2	0	0	0	1.6	0	0	2	0	0	0	0	0	0	0	0	0	0	1.1	0.9	1.4	0	1.4	2.7	2.8	0	0	2.5	2.2
ptu_99	-2	before	HI	Preterm	0	0	0	18.1	1	0.9	0	0	0	0	0	0	12.2	0	0	0	0	0	0	13.2	2	0	0	0	0	0	0	0	0	0	0	0	0	0	0	0	0.2	0	0	1.6	2.3	0	0	3.3	0
ptu_100	-1	before	HI	Preterm	0	2.9	0	37.8	1.9	0	0	0	0	0	0	0	0	0	0	0	0	0	0	0	1.9	0	0	0	0	0	0	0	0	4.1	0	0	0	0	0	0	2.2	0	0	4.1	2.5	0	0	3.3	0
ptu_101	+1	after	HI	Preterm	0	0	1.8	17.3	3.5	1.5	0	0	0	0	0	0	28	0	0	0	0	9.1	0	0	3.2	0	0	0	0	0	0	0	0	0	0	0	0	53.5	0	0	1.8	0	0	0	20.8	0	0	3.7	0
ptu_102	+2	after	HI	Preterm	0	0.6	0.4	9.2	0.8	0	0	0	0	0	0	0	14.7	0	0	0	2.1	0	0	0	1.5	0	0	3.7	0	0	0	0	0	0	0	0	0	0	1.3	0	0	0	3.5	0	1.4	2.8	0	0.8	2.9
ptu_103	+3	after	HI	Preterm	0	1.7	0	15.5	0	0	0	0	0	0	0	0	0	0	0	0	0	0	0	0	2.1	0	0	0	0	0	0	0	0	0	0	0	0	0	0	0	1.1	0	0	0	1.7	0	4.3	2	0
ptu_104	-3	before	NO	Control	0	0.2	0	0	7.9	0	0	0	0	0	0	0	30.8	0	0	0	0	0	0	0	3.4	0	0	3.3	0	0	0	0	0	0	0	0	0	0	0	2.2	2.3	0	9.5	0	3.8	0	0	3.8	0
ptu_105	-2	before	NO	Control	0	0	0	78.2	3.4	1.4	0	0	0	0	0	0	20.7	0	0	0	4.8	0	0	0	2.5	2.4	0	9.1	4	0	0	0	0	0	0	0	0	112.2	2.3	3.7	5.2	0	2.9	0	5	0	0	4.5	6.1
ptu_106	-1	before	NO	Control	0	0	0	5.7	2.4	0	0	0	0	0	0	0	19.1	0	0	0	0.8	0	0	0	1	0	0	0.8	0	0	0	0	0	0	0	0	0	22.6	1.1	0.8	0.9	0	1	0	0.5	0	0	1.2	0
ptu_107	+1	after	NO	Control	0	0	0.7	8.5	3.2	0.2	0	0	0	0	0	0	13.9	0	0	0	0	0	0	0	2.2	0.3	0	3	2.8	0	0	0	0	0	0	0	0	0	0	0.6	4.5	0	4.8	0	1.2	0	0	2.5	0
ptu_108	+2	after	NO	Control	0	3.8	0	60.5	2.4	0	0	0	0	0	0	0	45.8	0	0	0	7.1	0	0	13.1	4	0	0	6.6	0	0	0	0	0	0	0	0	0.8	0	2.7	1.3	1.9	0	2	0	7.4	0	0	4.8	3.1
ptu_109	+3	after	NO	Control	69.9	0	0	23	5.9	0	0	0	0	0	0	0	48.6	0	0	0	1.7	0	0	0	6.8	0	0	5.9	0	0	0	0	0	0	0	0	0	0	9.5	5	8.9	0	13.4	0	9.5	0	0	8.3	5.7
ptu_110	-3	before	HI	Control	0	0	1.1	23.6	4.7	0	7.9	0	0.4	0	0	0	22.2	0	0	0	2.8	7.8	0	11.7	3.9	1.5	0.4	7.5	0	0	0	0	0	0	0	0	0	0	4	3.4	1.5	0	2.9	0	3.7	0	0	3.9	4.6
ptu_111	-2	before	HI	Control	0	0	0	0	0.9	0	0	0	0	0	0	0	9.8	0	0	0	1.2	0	0	0	1.1	0	0	1.5	0	0	0	0	0	0	0	0	0	13.3	1.1	0.7	1.1	30	0	0	1.9	0	0	1.4	1.5
ptu_112	-1	before	HI	Control	0	0	0	0	0	0	0	0	0	0	0	0	0	0	0	0	0	0	0	0	2.5	0	0	0	0	0	0	0	0	0	0	0	0	0	0	0	0	0	0	0	0	0	0	1	0
ptu_113	+1	after	HI	Control	0	0	0	5.2	1.4	0	0	0	0	0	0	0	13	0	0	0	0	0	0	0	1.6	0	0	2.8	0	0	0	0	0	0	0.7	0	0	0	1	0.9	0	0	3	0	1.8	0	0	1.7	1.8
ptu_114	+2	after	HI	Control	0	0	1.8	3.7	4.6	0.5	0	0	0	0	0	0	12.2	0	0	0	0	0	0	10.7	2.4	0	0	7.4	0	0	0	0	0	0	0	0	0	0	1.5	0.7	1.8	0	4.2	0	1.2	0	0	2.7	2.2
ptu_115	+3	after	HI	Control	8	0	1.3	8.3	1.1	0	0	0	0	0	0	0	13	0	0	0	0	0	0	0	3.1	0	0	3.3	0	0.8	0	0	0	0	0	0	0	0	0.8	0	0.8	0	5.7	1.4	3.9	0	0	1.4	0
ptu_116	-3	before	HI	Control	0	0	4.3	56.1	1.1	0.7	0	0	0.7	0	0	0	28.8	0	0	0	3.4	15.3	0	0	4.3	0	0	4.2	0	2.9	0	0	0	0	0	0	1.5	81	2.3	1.5	1.1	0	4	7.9	5.8	0	0	2.4	11.3
ptu_117	-2	before	HI	Control	0	0	0	11.8	1.7	2.1	0	0	0	0	0	0	28.2	0	0	0	0	0	0	0	3	0	0	0	0	0	0	0	0	0	0	0	0	0	0	0	6.8	0	0	0	2.9	0	0	3.5	0
ptu_118	-1	before	HI	Control	0	2.2	0	9.4	3.6	0	0	0	0	0	0	0	24.9	0	0	0	3.2	0	0	0	1.9	0	0	6.8	0	0	0	0	0	0	0	5.2	0	0	1.5	1.5	0.5	0	4.8	2.8	2	0	0	1.4	1.3
ptu_119	+1	after	HI	Control	0	0	0	17.1	1	0	0	0	0	0	0	0	32.7	0	0	0	0	2.7	0	19.3	3.6	1.8	0	8.7	0	0	0	0	0	0	1.2	0	0	0	5.8	4.1	0	0	6.1	0	5.3	0	0	2.8	5.6
ptu_120	+2	after	HI	Control	0	0	0.9	10.3	2.7	0.4	5.7	0	0.7	0	0.9	0	20.4	0	0	0	3.2	7.1	0	0	1.9	1	0	7.9	0	0	0	0	0	0	0	0	0	0	1.2	0.6	0.8	0	2.3	3	0	3.5	0	1.7	6.3
ptu_121	+3	after	HI	Control	0	0	0	18.4	4.1	1.1	0	0	0	0	0	0	22.8	0	0	1.7	3	0	0	32.4	1.9	0	0	3.2	7.9	0	0	0	0	0	0	0	0	43.8	2.4	1.7	3	0	4.6	0	3.4	0	0	2.2	3.7
ptu_122	-2	before	NO	Control	0	0	1	24.3	6.1	1.7	0	0	1.9	0	0	0	41.9	0	0	0	2	9	0	0	2.5	0	0	2.5	8.8	0	0	0	0	0	0	8.9	0	24.5	1.3	1.2	3.1	0	7.1	0	0	0	0	2.1	3.8
ptu_123	-1	before	NO	Control	0	0	1.4	28.6	1.1	2.5	0	0	0	0	0	0	42.8	0	0	0	0	0	0	0	2.8	0	0	0	0	0	0	0	0	0	0	0	0	53.2	0	0	1.4	0	0	0	2.5	0	0	3.2	0
ptu_124	+1	after	NO	Control	5.1	0	1	15	0.7	0	0	0	0	0	0	0	0	0	0	0	0	0	0	0	1.1	0	0	0	0	0	0	0	0	0	0	0	0	0	0	0	1.1	0	0	0	0.7	0	0.8	0.6	0
ptu_125	+2	after	NO	Control	0	0	1.2	11.4	0	0	0	0	0	0	0	0	0	0	0	0	0	0	0	0	1	0	0	0	0	0	0	0	0	0	0	0	0	0	0	0	2.1	0	0	1.1	0	0	0	0.8	0
ptu_126	+3	after	NO	Control	0	0	2.1	12.5	6.7	0.6	0	0	0	0	0	0	25.9	0	0	0	0	0	0	0	2	0	0	0	0	0	0	0	0	0	0	0	0.3	58.7	0	0.8	1.1	0	0	0	2.7	0	0	0.9	0
ptu_127	-3	before	HI	Control	0	0	0.2	4.2	0.6	0	0	0	0	0	0	0	18.3	0	0	0	2.2	0	0	0	1.4	0	0	1.2	0	0	0	0	0	0	0	0	0	0	1.3	3.1	0.5	19.2	2.5	0.9	2.6	0	0	1.9	2.7
ptu_128	-2	before	HI	Control	3.1	0	0	4.9	3.3	0	0	0	0	0	0	0	0	0	0	0	0	0	0	0	2.7	0	0	2.4	0	0	0	0	0	0	0	0	0	35.9	0	0	0	0	0	0	1.4	0	0	2.5	0
ptu_129	-1	before	HI	Control	0	0	0	0.8	0.4	0	0	0	0	0	0	0	0	0	0	0	0	0	0	0	0.3	0	0.6	0.8	0	0	0	0	0	0	0	0	0	0	0	0	0	0	0	0	0	0	0	0.6	0.4
ptu_130	+2	after	HI	Control	0	0	1.2	0	1.7	0	0	0	0	0	0	0	37.3	0	0	0	3.1	0	0	0	3.2	1.9	2.6	9.9	0	0	0	3.1	0	0	0	0	0	0	3.4	2.7	0	21.7	11.2	6.6	4.1	0	0	4.6	4.8
ptu_131	+3	after	HI	Control	0	0.2	0	0	6.1	0	0	0	0	0	0	0	36.8	0	0	0	0	0	0	0	6.2	0	6.1	9.4	0	0	0	0	0	0	0	0	0	0	0	0	6.9	0	4.1	0	11.7	0	0	7	0
ptu_132	-2	before	NO	Control	0	0	3.2	21.9	4.4	1	0	0	0	0	0	0.8	34.7	0	0	0	1.2	0	5.6	0	1.8	0	0	9.5	0	3.2	0	0	0	0	0	0	1.9	0	2.1	1.9	0	0	8	0	5.1	0	0	3	4.3
ptu_135	+2	after	NO	Control	0	0	0	0	0	0	0	0	0	0	0	0	0	0	0	0	0	0	0	0	2.1	0	0	0	0	0	0	0	0	0	0	0	0	45	0	0	0	0	0	0	0	0	0	2.9	0
ptu_136	+3	after	NO	Control	0	0.6	24.7	27.2	2.9	2.9	0	0	0	0	0	0	74.5	0	0	0	5.3	0	0	38.7	4.7	0	0	10.7	5.9	4.8	0	0	0	0	0	0	0	0	5.6	0	0	0	13.3	14	7	0	0	5.7	10.6
ptu_137	-3	before	NO	Control	0	0	0	6.7	4.6	0	0	0	0	0	0	0	17.1	0	0	0	2.4	0.5	0	0	1.8	0.6	0	5.2	0	0	0	0	0	0	0	0	0	25	0.8	0.9	0.3	0	3.4	0	3.2	0	0	2.3	3.5
ptu_138	-2	before	NO	Control	0	0	0.9	6.4	2.7	0	0	0	0	0	0	0	15.2	0	0	0	1.9	0	4.4	0	2.2	0	0	5.2	0	0	0	0	0	0	0	0	0	0	2.8	0	3.3	0	3	0	1.4	0	0	1.7	4.9
ptu_139	-1	before	NO	Control	0	0	4.9	10.1	1.3	0.5	0	0	0	0	0	0	19.3	0	0	0	1.9	0.9	0	0	1	0	0	1.3	0	0	0	0	0	0	0	0	0	0	1.2	0	0	0	0	2	1.6	0	0.9	1.6	1.6
ptu_140	+1	after	NO	Control	0	0	0	0	2.1	2	0	0	0	0	0	0	14.4	0	0	0	2.2	0	0	0	1.6	0	0	3.2	4.6	0	0	0	0	0	0	0	0	27.8	0.9	0	0.8	0	2.2	0	1.9	0	0	2.3	3.3
ptu_141	+2	after	NO	Control	0	1.6	0	11	0	0	0	0	0	0	0	0	0	0	0	0	0	0	0	0	2.8	0	0	0	0	0	0	0	0	0	0	0	0	0	0	0	4.2	0	0	0	0	0	0	3.1	0
ptu_142	+3	after	NO	Control	0	0	6.8	14.2	5.1	1.9	0	0	0	0	0	0	39.6	0	0	0	2.3	1.7	0	0	3.3	2.1	0	6.1	0	0	0	0	4.1	0	0	0	0	0	2	0	1.6	0	6.7	6.5	2.3	0	0	4.2	4.9
ptu_143	-3	before	HI	Control	0	0.6	2.3	22.8	3.2	0	0	0	0	0	0	0	0	0	0	0	0	3.1	0	0	0.9	1.4	0	0	5.6	3.9	0	0	0	5.1	0	0	0	65.1	0	0	11.2	2.6	0	4.2	2	0	2.6	3.5	0
ptu_144	-2	before	HI	Control	0	0	1.6	12.9	1.8	0	0	0	0	0	0	0	22.9	0	0	0	4.5	4.4	0	0	2.2	0	0	2.3	2.7	0	0	4.1	0	0	0	0	0	0	1.3	1.4	0.8	0	6.4	0	5.9	3	0	3.1	7.9
ptu_145	-1	before	HI	Control	0	0.4	8.5	17.8	1.4	0	0	0	0	0	0	0	26.8	0	0	0.8	1.9	0	0	0	2.4	0	0	7	4.5	0	0	0	0	0	0	0	0	0	1	2.3	2.6	0	7	0	0.6	0	0	2	3.1
ptu_146	+1	after	HI	Control	0	0	1.3	6.2	10.9	1.4	0	0	0	0	0	0	40.3	0	0	3.7	8.7	0	0	0	4.9	3.8	0	8	0	3.1	0	0	0	0	0	0	0	107.8	4.1	3.7	7.5	0	9.5	0	8.3	0	0	4.2	5
ptu_147	+2	after	HI	Control	0	0.7	0	11.8	1.9	0	0	0	0	0	0	0	25.2	0	0	0	0	0	0	0	2.2	0	0	7.1	0	0	0	0	0	0	0	0	0	64.6	2.5	2.1	1.5	0	4.8	0	2	0	0	2.7	4.9
ptu_148	+3	after	HI	Control	0	0.3	1.3	0	7.7	0	0	0	0	0	0	0	50.8	0	0	0	0	0	7.3	0	3.9	0	0	0	0	0	0	0	0	0	0	0	0	0	0	0	0.4	0	0	0	5.9	0	0	4.1	0
ptu_149	-3	before	NO	Control	3.9	0	0	1.8	0.3	0	0	0	0	0	0	0	6.3	0	0	0	0	0	0	0	0.5	0	0	0.7	0	0	0	0	0	0	0	0	0	0	0.3	0	0.2	0	0	0.4	0.5	0	0	0.4	0
ptu_150	-2	before	NO	Control	0	0	2.5	15.6	2.5	0	0	0	0	0	0	0	54	0	0	0	0	0	0	36.5	2.9	0	0	3.8	0	0	0	0	0	0	0	0	0	33.1	0	0	4.6	0	0	5.1	0	0	0	2.2	0
ptu_151	-1	before	NO	Control	0	0	0.4	5.9	0.7	0	0	0	0	0	0	0	6.8	0	0	0.8	1.2	0	0	0	1.1	0.3	1.7	1.4	0	0	0	0	0	0	0	0	0.4	0	0.9	0.6	0	0	0.7	0	0	0	0	1.1	2
ptu_152	+1	after	NO	Control	0	0	0.3	7.6	0.7	0	0	0	0	0	0	0	6.1	0	0	0	0	0	0	0	1	0	0	0.9	2.4	0	0	0	0	0	0	0	0	0	0	0.5	0.2	0	1.1	0	0.9	1.7	0	0.9	0
ptu_153	+2	after	NO	Control	0	0	0.3	0	0.4	0	0	0	0	0	0	0	3.7	0	0	0	0	0	0	0	0.5	0.2	0.4	0	0	0	0	0	0	0	0	0	0	39.5	0	0	0.4	0	0	0	0.5	0.7	0	0.4	0
ptu_154	+3	after	NO	Control	10.7	0.8	2.5	8.9	1.1	0	0	0	0	0	0	0	0	0	0	0	0	0	0	0	1.5	0	0	0	0	0	0	0	0	0	0	0	0	0	0	2.4	0.8	0	0	0	1.3	4.1	1.3	1.7	0
ptu_155	-3	before	HI	Control	0	0	0	10.2	3.3	0	0	0	0	0	0	0	22.4	0	0	0	0	0	6.1	14.5	2.7	0	3	2.5	0	0	0	0	0	0	0	0	0.9	43.7	0	2.2	4.1	0	0	3.9	2.6	0	0	2.1	0
ptu_156	-2	before	HI	Control	0	0	0.6	4.8	0.9	1	0	0	0	0	0	0	9.9	0	0	0	1.3	0	0	0	1.7	0	0	0.9	0	0	0	0	0	0	0	0	0	0	1.1	0.8	0.3	0	1.1	0.6	1.4	0	0	1.2	1.3
ptu_157	-1	before	HI	Control	0	0	0	6.5	5.9	0	0	0	0	0	0	0	0	0	0	0	0	0	0	0	1.5	0	0	0	0	0	0	0	0	0	0	0	0	0	0	0	0.6	0	0	0	0.8	0	0	0.8	0
ptu_159	+2	after	HI	Control	0	1.8	0.9	11.8	3.5	0.4	0	0	0	0	0	0	13.1	0	0	0	3	0	0	0	1.4	0	1.9	2.7	0	0	0	0	0	0	0	0	0	0	0.7	1.2	0.8	0	0.8	0	2.5	1.7	0	2.7	4.8
ptu_160	-3	before	NO	Control	18.4	0.5	2.4	20.2	7	0.7	0	0	0	0	0	0	28.7	0	0	0	0	0	0	0	2.7	0	0	0	0	0	0	0	0	0	0	0	0	0	0	1.1	3.9	0	0	0	1.7	2.9	0	2.7	0
ptu_161	-2	before	NO	Control	7.4	0	1.5	0	3.1	0	0	0	0	0	0	0	15	0	0	0	1.7	0	0	0	2.2	0.8	0	3.5	0	0	0	0	0	0	0	0	0	0	0.8	2	1.5	0	0	3.7	1	0	0	1.8	2.7
ptu_162	-1	before	NO	Control	0	0	0	0	1.8	0	0	0	0	0	0	0	7.1	0	0	0	1.1	3	0	0	0.8	0	0	1.7	0	0	0	0	0	0	0	0	0	0	0.6	0.7	0.4	0	1.2	1.2	0.6	1.3	0	0.8	1
ptu_163	+1	after	NO	Control	19.4	0	1.2	8.2	2.2	2.9	0	0	0	0	0	0	16.9	0	0	0	1.7	6.2	0	0	2.4	0.3	0	5.4	0	0.3	0	0	0	0	0	0	0	0	1.2	0	2	0	4.6	2	1	0	0	2.5	0
ptu_164	+2	after	NO	Control	0	0.9	0	4.2	10.2	0	0	0	0	0	0	0	28.3	0	0	0	1.9	0	0	18.4	2.8	0	1.4	4.3	0	0	0	0	0	0	0	0	0	30.1	2.7	1.8	5.8	0	6.2	0	3.1	0	0	2.4	3.7
ptu_165	+3	after	NO	Control	0	0	0.8	0	5.9	1.4	0	0	0	0	0	0	26.6	0	0	0	1.6	0	0	0	3.3	0.5	0	3.4	0	0	0	0	0	0	0	0	0	0	1.7	0.9	5.7	0	5.9	0	1.6	0	0	2.5	8.7
ptu_166	-3	before	HI	Control	0	0	1.5	10.1	2.4	0	0	0	0	0	0	0	19.5	0	0	0	0	0	0	0	1	0	0	2.6	0	0	0	0	0	0	0	0	0.7	12.4	0.6	0	0.7	0	2.1	0	0.8	1.6	0	1.1	0.9
ptu_167	-2	before	HI	Control	0	0.8	0	0	0.4	0	0	0	0	0	0	0	0	0	0	0	0	0	0	0	0.2	0	0	0	0	0	0	0	0	0	0	0	0	0	0	0	0	0	0	0	0.5	0	0	0.3	0
ptu_168	-1	before	HI	Control	8.4	0	2.8	11.3	2.7	0.7	0	0	0	0	0	0	14.8	0	0	0	3.2	0	0	0	2.5	0	0	3.3	3.9	0	0	0	0	0	0	0	0	0	1.1	0	1.6	0	4.2	2.3	1.2	0	0	1.8	1.7
ptu_169	+1	after	HI	Control	0	0	4.4	7.4	4.7	0.3	3.4	0	0	0	0	0	14.6	0	0	0	1.7	0	0	39.6	2.6	0	0	2	0	0	0	0	0	0	0	0	0.8	0	1	1.1	0	0	3.3	0	3.2	2.8	0	1.9	2.9
ptu_170	+2	after	HI	Control	12.9	0	0.9	10.1	1.4	0	0	0	0	0	0	0	0	0	0	0	0	0	0	0	2.8	0	0	0	0	1.6	0	1.3	0	0	0	0	0	0	0	0	1	0	0	0	3.4	0	0	1.9	0
ptu_171	-2	before	NO	Control	0	0	0	0	2	2.9	0	0	0	0	0	0	31.5	0	0	0	2	0	0	0	2.3	0	0	2.9	0	2.8	0	0	0	0	0	0	0	0	1.3	1.1	0	0	3.9	0	2.1	0	0	3.5	2
ptu_172	-1	before	NO	Control	0	0	0	18.5	6.4	2.2	0	0	0	0	0	0	23.2	0	0	0	0	0	0	0	2.6	0	0	0	8.5	2.8	0	0	0	0	0	0	0	0	0	0	3.1	21.4	0	0	2	4.2	0	3.8	0
ptu_173	+1	after	NO	Control	0	0	0.7	17.4	1.1	1.6	5.3	0	0	0	0	0.5	19.7	0	0	0	4.5	5.4	0	0	1.6	0.5	0	1.9	0	0	0	0	0	0	0	0	0	46.4	1	1.1	0.4	7.9	4	0	1.4	3.6	0	2.6	0
ptu_174	+2	after	NO	Control	8.9	0	7.6	20.3	1	1.1	0	0	0	0	0	0	25.3	0	0	0	1.6	0	0	0	2.1	0.6	0	3.1	0	0	0	0	0	0	0	0	1	52.3	1.3	1.5	1.4	11.1	3.4	2.7	3.9	0	0	2.5	2.4
ptu_175	+3	after	NO	Control	0	2.1	2.5	8.7	7.2	2.1	0	0	0	0	0	0	14.4	0	0	0	1.6	0	0	0	1.6	0	0	5.4	0	0	0	0	0	0	0	0	0	0	1.4	4.6	2.9	0	1.2	0	1	2.3	0	2	2.7
ptu_176	-2	before	HI	Control	7.6	0	0	21	0.7	0	0	0	0	0	0	0	0	0	0	0	0	0	0	0	1.9	0	0	0	0	0	0	0	0	4.6	0	0	0	0	0	0	0	0	0	0	1.6	3.7	0	1.5	0
ptu_177	-1	before	HI	Control	0	0.7	3	12.8	4.1	0	0	0	0	0	0	0	31.2	0	0	0	1.5	0	0	0	2.2	0.7	0	2.7	0	0	0	0	0	0	0	0	0	0	2	1.3	4.9	0	4.4	0	1.7	0	0	2.2	4.6
ptu_178	+1	after	HI	Control	0	0.4	9.2	0	1.5	2	0	0	0	0	0	0	31.9	0	0	0	0	0	0	0	2.7	0	0	2	2.7	0	0	0	0	0	0	0	0	0	0	0	0.2	38.5	0	0	2.1	0	0	2.9	0
ptu_179	+2	after	HI	Control	0	0	6.1	18.9	2.2	5.3	9.2	0	0	0	0	0	31.6	0	0	0	3.1	0	0	0	4	1.6	0	4.3	0	0	0	0	0	0	0	0	0	0	0	0	4.7	28.5	3.3	8.4	2.8	0	0	3.6	6.6
ptu_180	+3	after	HI	Control	0	2.4	1.6	0	6.1	1.6	0	0	0	0	1.1	0	21.1	0	0	0	0	2.5	0	12.5	2.1	0	0	3.4	3	0.4	0	0	0	0	0	0	0.6	0	1.5	2	1.6	0	2.8	4	1.1	17.5	0.5	2.5	3.7
ptu_181	-3	before	HI	Control	0	0	4.1	18.1	0.9	1.6	0	0	0	0	0	0	32.1	0	0	2.7	3.7	0	0	0	4.5	1.7	0	3	0	0	0	0	0	0	0	0	0.6	0	2.8	1.5	1.9	0	9.8	0	1.9	0	0	9	4.7
ptu_182	-2	before	HI	Control	0	1	1	6.7	2.4	0.5	0	0	0	0	0	0	9.3	0	0	0	0	0	0	0	1.5	0.4	0	0	0.7	0	0	0	0	0	0.5	0	0	0	0	0.6	0.5	0	0	0	0.7	0	0	3	0
ptu_183	-1	before	HI	Control	0	0	0	11.8	3.3	0.7	0	0	0	0	0	0	22.2	4.6	0	0	0	0.9	0	0	2.7	0	3.2	3.6	3.2	0	0	0	0	0	0	0	0	0	0	1.3	0	0	4.4	0	1.4	0	0	3.8	0
ptu_184	+2	after	HI	Control	0	0	0	0	4.6	0.7	0	0	0	0	0	0	18.1	0	0	0	2.7	6.5	0	0	2.5	0.3	1.9	5	0	0	0	0	0	0	0	0	0.4	0	1.1	2	5	0	2.3	0	1.4	0	0	4.3	0
ptu_185	+3	after	HI	Control	0	0.5	1.5	38.5	3.4	0	0	0	0	0	0	0	30	0	0	0	0	0	0	0	4.3	0	0	0	0	0	0	0	0	0	0	0	0.4	0	0	0	12	0	0	0	2.5	0	0	4.8	0
ptu_186	-3	before	NO	Control	0	0	2.8	37.1	9.2	0	0	0	0	0	0	0	46.1	0	0	0	0	0	0	57.7	3.2	0	0	0	8.9	0	0	0	0	0	0	0	0	0	0	0	2.5	0	0	0	2.5	0	0	5.8	0
ptu_187	-2	before	NO	Control	0	0	0.8	7.5	1.1	0	0	0	0	0	0	0	9.2	0	0	0	2.1	0	0	15	2.6	0	0	4.8	5.7	2.8	0	0	0	0	0	0	0	0	0	0	0	0	0	2.1	3	0	0	2.9	3.1
ptu_188	-1	before	NO	Control	0	0	0	13	2.6	0.5	0	0	0.5	0	0	0	13	0	0	0.7	1.1	1.2	0	0	2.4	0	1.6	4.6	7.6	5.5	0	0	0	0	0	0	0	0	1.5	0.4	0.9	43	3.6	0	2	0	0	2.7	1.5
ptu_189	+1	after	NO	Control	0	0	0	0	3.9	0	0	0	0	0	0	0	24.6	0	0	0	1.7	0	0	0	2.7	0	0	3.4	0	0	0	0	0	0	0	0	0	0	1.8	0	4	0	0	0	2.5	0	0	4	2.9
ptu_190	+2	after	NO	Control	0	1	0	4.8	3.1	0.3	0	0	0	0	0	0	20.5	0	0	0	3.1	3.8	0	0	2.2	0	0	2	0	0	0	0	0	0	0	0	0.6	0	0.6	0.7	2	0	1.6	1.1	1.1	0	1	1.9	1.9
ptu_191	+3	after	NO	Control	0	0	0	9.4	9.7	0.6	0	0	0	0	0	0	22.9	0	0	1.5	5	1	0	0	2.8	0	0	3.5	0	0	0	0	0	0	0	0	0	0	3.1	0	3.3	0	4.4	0	1.4	0	0	4.1	4.9
[truncated: 291 more columns]
