# Supplementary material for: Urine and Fecal 1H-NMR Metabolomes Differ Significantly between Pre-Term and Full-Term Born Physically Fit Healthy Adult Males
Source: Metabolites. 2022 Jun 10;12(6):536. doi: 10.3390/metabo12060536 (PMC9228004; doi:10.3390/metabo12060536)
Supplement: Supplementary file 1 [file metabolites-12-00536-s001.zip › ESM3.txt]

ID	Group	time_days	Condition	time	H20 mass in 1g of feces [g]	steroles per g of dm	Bristol stool scale	Piercing strength [g]	pH	Conductivity (g/L)	Sr	E2:E3	COD g C/g dry mass	Reducing sugars mg C/g dry mass	1,3-Diaminopropane	1,3-Dihydroxyacetone	1,3-Dimethylurate	1,6-Anhydro-?-D-glucose	1,7-Dimethylxanthine	1-Methylnicotinamide	2'-Deoxyadenosine	2'-Deoxyguanosine	2'-Deoxyinosine	2'-Deoxyuridine	2,3,4-Trihydroxybenzoate	2,6-Dihydroxybenzoate	2-Aminoadipate	2-Aminobutyrate	2-Ethylacrylate	2-Furoate	2-Furoylglycine	2-Hydroxy-3-methylvalerate	2-Hydroxybutyrate	2-Hydroxyglutarate	2-Hydroxyisobutyrate	2-Hydroxyisocaproate	2-Hydroxyisovalerate	2-Hydroxyphenylacetate	2-Hydroxyvalerate	2-Methylglutarate	2-Oxoglutarate	2-Oxoisocaproate	2-Phenylpropionate	2-Phosphoglycerate	3,4-Dihydroxybenzeneacetate	3,4-Dihydroxymandelate	3,5-Dibromotyrosine	3-Aminoisobutyrate	3-Chlorotyrosine
P001	Preterm	-3	HI	before	0.798058252	14966009.62	4	10	6.12	1.967859414	1.512414636	5.276127065	0.045262569	5.317637923	0	0	0	0	4	0	0	0	0	0	0	0	33.3	0	0.2	0	0	0	29.7	0	0	0	0	2.8	0	0	0	0	0	0	0	1.2	2.3	2.4	1.2
P002	Preterm	-2	HI	before	0.75739645	16878057.72	4	10	5.46	1.910052604	1.645318356	4.636229314	0.04800454	6.65937468	0	0	0.9	0	0.2	0	0	0	0	0	0	0	23.8	0	0	0	0	0	0	0	0	0	0	1.5	0	0	0	0	0	0	0	1.3	0	0	0
P003	Preterm	-1	HI	before	0.634050881	20752716.58	4	10	6.7	1.985201457	4.704013802	4.19103513	0.088180324	1.991303264	0	0	0.2	0	1.5	0	0	0	0	0	0	0	0	0	0	0	0	0	39	0	0	9.4	0	0.7	0	0	0	0	0	0	0	3.2	0	0	0
P004	Preterm	+1	HI	after	0.843137255	26951757.5	4	10	5.45	2.019885543	1.863285383	5.523349147	0.072376135	8.602350627	0	0	0	0	0.8	0	0	0	0	0	0	0	33.3	22.6	0	0	0	0	0	0	0	0	0	0.9	0	0	0	0	0	0	0.7	0	0	0	0
P005	Preterm	+2	HI	after	0.822612086	12643318.68	4	10	5.24	1.973640095	1.262875511	4.973829242	0.103860634	17.25809538	0	0	0	0	0	0	0	0	0	0	0	0	27.8	0	0	0	0	0	0	0	0	3.9	0	0	0	0	0	0	0	0	0	0	0	0	5.6
P006	Preterm	+3	HI	after	0.724550898	10442792.75	4	10	5.95	2.239551419	2.368682769	6.254470516	0.072824567	2.646430611	1.6	0	0.4	0	0.5	0	0	0	0	0	0	0	79.5	0	0	0	0	0	0	0	9.1	12.3	0	1.8	0	0	0	0	0	0	0	2.3	1.8	0	1.4
P007	Preterm	-3	NO	before	0.799603175	12700856.44	4	10	6.36	1.927394647	2.005419417	5.269912025	0.173865907	3.135833861	0	0	0	0	0	0	0	0	0	0	0	0	41.6	6	0.2	0	0	0	0	0	0	0	0	0.5	0	5.6	0	0	0	0	0	1.2	0	0	0
P008	Preterm	-1	NO	before	0.856015779	21143512.33	4	10	6.21	1.806000347	1.779529407	4.156304601	0.2854183	13.29930513	0	0.2	1	0	0	0	0	0	0	0	0	0	28.4	0	0	0	0	0	0	0	0	0	0	0.8	0	0	0	0	0	0	0	0	0.9	2.5	0
P009	Preterm	+1	NO	after	0.701789264	10544063.33	4	10	6.73	1.94473669	2.630659649	3.539218363	0.140785226	3.449180155	0	0	0	0	1.6	0	0	0	0	0	0	0	0	37.2	0	0	0	0	0	0	0	32.5	0	2.6	38.8	0	0	0	0	0	0	0	0	0	1.6
P010	Preterm	+2	NO	after	0.822612086	12176009.89	4	10	5.29	1.927394647	1.932424053	5.020592371	0.106457584	26.31670078	0	0	2.3	0	0.3	0	0	0	0	0	0	0	0	0	0	0	0	0	0	0	0	10.7	1.3	1.8	0	0	0	0	0.9	0	0	0	1.7	5.6	0
P011	Preterm	+3	NO	after	0.848906561	18342567.11	4	10	6.96	1.938956009	1.789950955	6.44519179	0.091306314	7.23721231	0	0.1	0.7	0	3.2	0	0	0	0	0	0	0	23.5	0	0	0	0	0	0	0	0	0	0	2.7	0	0	0	0	0	0	0	0	0	0	0
P012	Preterm	-3	HI	before	0.691552063	11367338.85	4	10	6.54	2.719347939	1.336134628	4.186062304	0.075881774	5.63402046	0	0	0	0	3.3	0	0	0	0	0	0	0	0	0	0	0	0.3	0	0	0	0	55.7	0	4.4	54	0	0	0	0	0	0	0	0	0	0
P013	Preterm	-2	HI	before	0.703125	10429254.61	4	15	6.44	1.713509451	2.764273039	5.033685127	0.074814961	5.884256117	0	0	0	0	0	0	0	0	0	0	0	0	0	0	0	0	0	0	0	0	0	33.5	0	2.2	0	0	0	0	0	0	2.7	0	0	0	0
P014	Preterm	-1	HI	before	0.708414873	10013577.85	4	10	6.05	2.488120701	1.567034806	5.533921947	0.049301341	5.037723645	0	0	1.1	0.5	0	0	0	0	0	0	0	0	0	0	0	0	0	0	34.8	0	0	20.2	0	0	0	0	0	0	0	0	0	1.2	0	2.2	0
P015	Preterm	+1	HI	after	0.692307692	7173216.026	4	15	6.43	2.3667264	2.434169019	6.204364974	0.128853014	4.849170357	0	0	1.6	0	3	0	0	0	0	0	0	0	0	0	0	0	0	0	0	0	0	32.4	0	0	0	0	0	0	0	0	0	0	4.1	0	0
P016	Preterm	+2	HI	after	0.80952381	10481515.63	4	10	6.19	2.470778658	1.328994241	4.739585455	0.26907109	8.918721273	0	0	3.4	0	0	0	0	0	0	0	0	0	28.1	0	0	0	3	0	17.7	0	0	0	0	2.4	0	23.3	0	0	0	0	7.5	0	0	0	6.8
P017	Preterm	+3	HI	after	0.857142857	9668345.833	4	10	5.94	2.60373432	1.414012386	6.700563261	0.074392637	14.53063655	0	0.3	0.8	0	0.9	0	0	0	0	0	0	0	0	0	0	0	0	0	0	0	0	15.2	0	4.2	0	36.5	0	0	0	0	0	0	0	1.5	0
P018	Preterm	-3	NO	before	0.849206349	14308834.21	4	10	6.61	2.464997977	2.137056553	5.707441408	0.086197724	11.7237355	0	0.2	2.8	0	0	0	0	0	0	0	0	0	0	23.2	0	0	0	0	13.3	0	0	20	0	3.5	0	0	0	0	0	0	0	0	0	0	0
P019	Preterm	-2	NO	before	0.80990099	11739312.5	4	10	7.6	2.401410486	2.634810934	4.978219468	0.0412355	5.03758864	7.1	0	2.2	0	0	0	0	0	0.5	0	0	0	0	0	0	0	0	0	0	0	0	17.2	0	1.8	0	27.7	0	0	0	0	0	0	0	0	0
P020	Preterm	-1	NO	before	0.821705426	29848488.04	4	10	7.19	2.314700272	1.779329723	5.510414883	0.059369989	8.000588829	0	0.2	6	0	0.7	0	0	0	0	0	0	0	46.6	0	0	0	0	0	0	0	0	16.7	0	1.5	19.8	31.3	0	0	0	0	0	0	0	1.4	0
P021	Preterm	+1	NO	after	0.73715415	10380021.05	4	15	6.97	2.690444534	1.112944068	4.266200115	0.086290394	5.723552852	0	0	0	0	0	0	0	0	0	0	0	0	0	0	0	0	0	0	0	0	0	31.3	0	0	0	0	0	0	0	0	0	0	0	0	0
P022	Preterm	+2	NO	after	0.85515873	13960378.08	4	10	6.93	2.395629805	2.398419183	6.386104668	0.02964354	14.23906537	8.1	0.3	2.2	0	0	0	0	0	0	0	0	0	0	40.2	0	0	0	0	37.3	0	0	38.2	0	3.2	0	21.3	0	0	0	0	0	0	0	0	0
P023	Preterm	+3	NO	after	0.822355289	13284349.44	4	10	6.96	2.667321811	2.343599252	6.143209275	0.231326658	9.689263089	9.9	0.2	1.5	0	0	0	0	0	0	0	0	0	0	0	0	0	0.4	0	26.3	0	0	23.1	0	2.7	0	34.7	0	0	0	0	0	0	0	4.2	0
P024	Preterm	-3	NO	before	0.727272727	8308987.681	2	35	7.03	2.574830915	1.06702767	3.465005625	0.163316449	4.326807087	7.5	0	0	0	0	0	0	0	0	0	0	0	34	0	0	0	0	0	0	0	0	0	0	3.9	0	37	0	0	0	0	0	0	0	0	0
P025	Preterm	-1	NO	before	0.631274131	8444751.832	2	35	6.88	2.332042315	-0.01335584	2.83670002	0.053963313	3.390997555	0	0	0	0	0	0	0	0	0	0	0	0	22.6	0	0	0	0	0	0	17.6	7.8	14.3	0	1.8	24.9	0	0	0	1.5	0	0	0	0	0	0
P026	Preterm	+1	NO	after	0.728542914	7576252.206	4	15	7.07	2.852303601	3.191788295	4.354350195	0.053794969	4.999801923	0	0	0	0	0	0	0	0	0	0	0	0	0	0	0	0	0.7	0	0	0	0	20.3	0	4.1	0	0	0	0	0	0	0	0	0	0	0
P027	Preterm	+2	NO	after	0.7578125	7910573.387	4	10	7.12	2.517024105	2.597691729	6.112722239	0.056475593	5.183339069	13	0	1	0	0.6	0	0	0	0	0	0	0	0	0	0	0	0	0	0	0	0	25.6	0	0.8	51.5	0	0	0	0	0	1.6	3.1	0	0	0
P028	Preterm	+3	NO	after	0.709864603	9474316	4	15	7.06	2.528585467	2.503851076	5.143811314	0.076294223	3.814837034	0	0	0	0	0	0	0	0	0	0	0	0	0	0	0	0.3	0.7	0	0	0	0	10.8	0	2.9	0	0	0	0	0	0	0	0	0	0	0
P029	Preterm	-3	HI	before	0.641025641	10960203.3	2	50	7	2.037227585	1.90332349	6.00766739	0.044434863	3.691057545	0	0	0	0	0	0	0	0	0	0	0	0	0	0	0	0	0	69	0	0	0	0	0	0	23	0	0	0	0	0	0	0	0	0	0
P030	Preterm	-2	HI	before	0.803149606	19407480	4	10	5.67	2.025666223	0.7247212	8.590372854	0.057900839	10.39531543	0	0	2.5	0	5.3	0	0	0	0	0	0	0	15.2	0	0	0	0	0	0	0	0	0	0	1.7	0	0	0	0	0	44.5	0	0	2.1	0	0
P031	Preterm	-1	HI	before	0.68972332	17490833.76	3	25	7.4	2.320480953	1.960877869	6.390005513	0.086426827	2.174774724	0	0	0	0	3.4	0	0	0	0	0	0	0	0	0	0	0	0	0	0	0	0	23.9	0	4.3	48.4	0	0	0	0	0	0	3.5	0	2.1	0
P032	Preterm	+1	HI	after	0.646365422	6370258.889	4	10	7.23	2.470778658	2.599171907	5.260553868	0.092434297	1.32994512	0	0	0	0	3.6	0	0	0	0	0	0	0	0	0	0	0	0	0	20.8	0	0	18.7	0	0	0	0	0	0	0	0	0	0	0	2.9	0
P033	Preterm	+2	HI	after	0.76039604	9653894.215	4	10	6.83	2.320480953	2.84161949	7.008123387	0.038920349	5.633201792	0	0	2.1	0	1.8	0	0	0	0	0	0	0	0	23.9	0	0	0	0	36.7	0	4.6	3.5	0	0	0	0	0	0	0	0	0	0	2.8	1.4	0
P034	Preterm	+3	HI	after	0.640232108	6487366.129	2	45	7.34	2.702005896	4.041292653	4.672266072	0.048167478	2.58504095	0	0.2	0.6	0	3.5	0	0	0	0	0	0	0	0	0	0	0	0	0	0	0	11.9	19	0	0	0	0	0	0	0	0	0	0	0	0	0
P035	Preterm	-3	HI	before	0.737051793	8804581.818	4	10	7.24	2.852303601	2.455899677	4.92743466	0.026842786	5.034183427	0	0	0.9	0	3	0	0	0	0	0	0	0	0	0	0	0	0	0	35.6	0	0	0	0	0	0	36.8	0	0	0	0	0	0	2.2	0	0
P036	Preterm	-2	HI	before	0.718199609	7498141.667	3	20	7.38	2.881207006	3.528490382	5.258182333	0.04523446	4.320335546	0	0	2.7	0	2.2	0.2	0	0	0	0	0	0	0	0	0	0	0	85.3	53.9	0	0	42.7	0	5.3	0	47.3	0	0	0	0	0	0	0	0	0.7
P037	Preterm	-1	HI	before	0.72038835	8610788.194	4	15	6.87	2.800277473	2.159681019	6.392229324	0.091736212	4.8291791	0	0	3.1	0	0.8	0	0	0	0	0	0	0	0	0	0	0	0.4	0	36.4	0	0	28.7	0	3.5	0	49.1	0	0	0	0	0	0	0	0	0
P038	Preterm	+2	HI	after	0.773809524	11542210.53	4	15	7.64	2.360945719	2.413464398	6.024781761	0.095187335	7.395911838	9.6	0	2.6	0	2.9	0	0	0	0	0	0	0.5	0	0	0	0	0	0	0	0	0	0	0	2.9	0	0	0	0	0	0	0	0	0.5	0	0
P039	Preterm	+3	HI	after	0.729249012	11133655.47	4	15	7.54	2.476559339	3.362174058	5.475435244	0.130447103	7.837059974	14	0	3.6	0	0.7	0	0	0	0	0	0	0	0	0	0	0	0	0	0	0	0	17.9	0	2	0	0	0	0	0	0	0	0	0	0	0
P040	Preterm	-3	HI	before	0.680232558	14142056.97	4	10	6.67	3.337880802	-0.013353698	2.427137643	0.142086487	2.151902181	0	0	0	0	1	0	0	0	0	0	0	0	28.6	0	0	0	0	0	0	0	0	15.7	0	0	0	0	0	0	0	0	0	0	0	0	0
P041	Preterm	-2	HI	before	0.828685259	13174762.79	4	15	7.24	3.135556969	1.506529017	3.569917443	0.149684387	4.123588037	0	0	0	0	3.4	0	0	0	0	0	0	0	0	0	0	0	0	0	0	0	0	14.9	12.6	1.5	0	0	0	0	1.4	0	0	0	0	0	0
P042	Preterm	-1	HI	before	0.828402367	12617073.56	4	10	6.48	2.829180878	2.18525242	7.930112526	0.058131633	12.14362871	0	0	3.1	0	2.6	0	0	0	0	0	0	0	0	39.2	0.6	0	0	0	0	0	0	21.1	0	2.9	26.9	42.6	0	0	7.1	0	0	0	1.5	0	0
P043	Preterm	+1	HI	after	0.755467197	8130489.431	4	10	7.35	2.586392277	2.761954346	7.108323353	0.056538869	4.686428505	0	0.1	0	0.3	0	0	0	0	0	0	0	0	0	0	0	0	0	0	14.1	0	0	11.2	11.6	3.5	0	0	0	0	0	0	0	0	0	2.2	0
P044	Preterm	+2	HI	after	0.779527559	8553135.714	4	10	6.51	2.881207006	3.252864416	6.104606706	0.086908646	7.905516365	10.3	0	3	0	0	0	0	0	0	0	0	0	0	0	0	0	0	0	0	0	0	26.7	0	1.1	0	47.1	0	0	0	0	0	0.7	0	0	0
P045	Preterm	+3	HI	after	0.71031746	8634333.562	4	10	6.52	2.991039945	0.246662897	3.528259334	0.122079742	7.434540517	0	0	2.8	0	2.4	0	0	0	0	0	0	0	0	0	0	0	0	0	64.1	0	0	34.3	0	6.2	0	0	0	3.9	0	0	0	0	0	0	0
P046	Preterm	-3	NO	before	0.723320158	14270210	4	15	6.73	2.985259264	3.273980033	4.245238994	0.138884629	5.749236804	0	0	0	0	0	0	0	0	0	0	0	0	23.5	0	0	0	0	0	0	0	0	13.1	0	1.8	0	0	0	0	0	0	0	0	0	3.1	0
P047	Preterm	-2	NO	before	0.704590818	8217154.73	4	15	6.85	2.557488872	1.683215862	3.837723803	0.274587819	3.789691185	0	0	0	0	4.2	0	0	0	0	0	0	0	17.6	0	0	0	0	0	0	0	0	6.8	0	3.4	25.1	0	0	0	0	0	0	0	0	0	0
P048	Preterm	-1	NO	before	0.669960474	12978279.64	4	15	6.75	2.655760449	1.706770309	3.632179119	0.166813318	2.600605682	0	0	0	0	0	0	0	0	0	0	0	0	22.5	0	0	0	0	0	0	0	0	9.1	0	2.2	0	0	0	0	0	0	0	0	0	0	0
P049	Preterm	+1	NO	after	0.667330677	11755586.83	4	10	6.93	2.742470663	1.992546606	3.670890884	0.099749879	3.41349292	8.2	0.1	0	0	0	0	0	0	0	0	0	0	15.7	0	0	0	0.4	41.6	0	0	6.5	10.3	11.8	4	0	0	0	0	1.1	0	0	0	0	0	0
P050	Preterm	+2	NO	after	0.667322835	11500295.86	3	20	6.91	2.649979768	-0.020313326	2.77947041	0.089838529	2.130981718	0	0.5	0	0	0	0	0	0	0	0	0	0	0	0	0	0	1	0	0	0	0	13.1	0	0	41	0	0	0	0	0	0	2.3	0	0	0
P051	Preterm	+3	NO	after	0.732142857	68770232.59	4	15	7.03	3.095092202	-0.016048115	3.125992126	0.087067971	3.321288355	0	0	0	0	0	0	0	0	0	0	0	0	0	0	0	0	0	42.7	0	0	0	17.3	14.8	0	0	0	0	0	0	0	0	0	0	0	0
P052	Preterm	-3	HI	before	0.7265625	32509152.86	4	10	6.67	2.268454824	2.831833858	5.113660389	0.032319865	9.654741836	0	0	1.5	0	1.3	0	0	0	0	0	0	0	0	0	0	0	0	0	22.9	0	0	0	0	4.8	0	0	0	0	0	0	1.1	2.2	0	0	0
P053	Preterm	-2	HI	before	0.821705426	76285961.96	4	10	6.55	2.534366148	1.962667113	5.886593485	-5.57526E-05	7.707672951	0	0	3.5	0	3.1	0	0	0	0	0	0	0	0	0	0	0	0	20	0	0	0	0	0	2.8	0	0	0	0	0	0	0	0	0.4	0	0
P054	Preterm	-1	HI	before	0.744186047	10526711.36	4	15	6.43	2.372507081	2.251217441	4.717959857	0.0667356	7.343788059	0	0	0	0	0	0	0	0	0	0	0	0	0	0	0	0	0	56.3	0	0	0	0	0	0	0	0	0	0	0	0	0	2.3	4.1	0	0
P055	Preterm	+1	HI	after	0.73964497	10034065.15	4	15	7.24	2.320480953	2.815671499	5.106907619	0.12526636	5.019271642	0	0	4.4	0	1.1	0	0	0	0	0	0	0	0	0	0	0	0	56.4	0	0	0	0	0	1.7	0	0	0	0	0	0	0	1.3	1.8	0	0
P056	Preterm	+2	HI	after	0.74015748	7239687.879	4	15	7.1	2.42453321	3.694173781	5.167337951	0.105871731	5.514022206	0	0	1.3	0	3.3	0	0	0	0	0	0	0	14.2	0	0	0	0	0	0	0	0	0	0	2.3	34	0	0	0	0	0	0	0	3	0	1.9
P057	Preterm	+3	HI	after	0.690196078	9203766.456	3	25	7.19	2.343603677	2.686543317	6.9289634	0.038481057	4.239072099	0	0	4.6	0	0	0	0	0	0	0	0	0	0	0	0	0	0	36.1	0	0	0	10.5	0	6.2	0	0	0	0	0	61.5	0	2.6	0	0	0
P058	Preterm	-3	NO	before	0.742574257	10070767.69	3	25	7.62	2.199086652	2.999637573	5.006196165	0.024375642	5.045396754	0	0	4	0	0.9	0	0	0	0	0	0	0	0	0	0	0	0	29.7	28.8	0	0	8.4	0	1	0	0	0	0	3.1	0	0	0	4.1	1.6	0
P059	Preterm	-2	NO	before	0.708086785	9016288.514	3	20	7.86	2.262674143	3.771918284	5.596527309	0.059240787	4.910954611	0	0.2	2	0	0.7	0	0	0	0	0	0	0	0	0	0	0	0	35.2	0	0	0	12.6	0	5.4	0	36.3	0	0	0	0	0	0	5.5	0	0
P060	Preterm	-1	NO	before	0.733333333	33024819.85	4	10	7.24	2.447655934	4.850860488	5.784210666	0.001294382	2.978868296	5.7	0	0.5	0	2.3	0	0	0	0	0	0	0	0	31.9	0	0	0	0	14.9	0	0	0	0	3.4	0	0	0	0	0	0	0	0	3	0	0
P061	Preterm	+1	NO	after	0.725490196	21526520	4	10	6.48	2.412971848	3.40964468	5.43019519	0.042959353	6.26857319	0	0	5.1	0	1.4	0	0	0	0	0	0	0	0	0	0	0	0	41.5	0	0	0	0	0	3	0	0	0	0	0	0	0	2.2	3	0	0
P062	Preterm	+2	NO	after	0.741747573	7901311.278	3	25	6.81	1.753974218	3.530779667	5.509742032	0.136764118	4.56073203	0	0.4	1.9	0	1.8	0	0	0	0	0	0	0	0	0	0	0	0	40.3	0	0	0	0	0	3.5	0	0	0	0	0	0	0	2.3	1.7	0	0
P063	Preterm	+3	NO	after	0.668615984	23001468.24	4	10	6.9	2.239551419	6.184377925	6.066707247	0.029224237	3.949397947	0	0	1.9	0	4.5	0	0	0	0	0	0	0	0	0	0	0	0	0	31.8	0	0	0	0	3.8	0	0	0	0	0	0	0	2.6	4.2	0	0
P064	Preterm	-3	HI	before	0.667992048	9357168.862	3	20	7.27	2.256893462	-0.011357365	1.452007794	0.171460669	2.296383136	0	0	0.2	0	1.2	0	0	0	0	0	0	0	26.8	0	0	0	0	25.7	16.7	0	0	11.3	0	3.7	0	0	0	0	0	0	1.4	0	0	0	0
P065	Preterm	-2	HI	before	0.749506903	8575546.457	3	20	6.76	2.239551419	1.275940389	4.400680318	0.103803485	5.822583177	0	0	0	0	0	0	0	0	0	0	0	0	0	0	0	0	0	0	0	0	0	47	0	6.9	0	0	0	0	0	0	0	0	0	0	0
P066	Preterm	+1	HI	after	0.651574803	7842812.429	3	25	7.13	2.476559339	1.008165818	3.750571707	0.061487145	2.135727489	0	0	0	0	4.1	0	0	0	0	0	0	0	34.2	0	0	0	0	0	0	0	0	16.8	0	0	0	0	0	0	0	0	0	0	0	0	0
P067	Preterm	+2	HI	after	0.665354331	4952400.588	3	30	7.35	2.204867333	-0.016946139	2.090043142	0.076240035	1.899512306	0	0	0	0	0	0	0	0	0	0	0	0	0	0	0	0	0	0	0	0	0	9.2	0	3.2	0	0	0	0	0	0	0	0	0	0	0
P068	Preterm	+3	HI	after	0.756809339	10932941.6	3	25	7	2.262674143	-0.01406152	2.68230417	0.071676892	3.166588709	0	0	0	0	1.3	0	0	0	0	0	0	0	18.5	0	0	0	0.5	0	0	0	0	13.1	0	3.5	0	0	0	0	0	0	0	0	0	3.1	2.5
P069	Preterm	-3	NO	before	0.73280943	9940785.294	4	10	6.9	2.574830915	2.779768042	5.486653293	0.059554022	4.046383967	0	0	0	0	0	0	0	0	0	0	0	0	0	0	0	0	0	0	62.2	0	10.5	26.5	0	2.6	0	0	0	0	0	0	0	0	0	0	2.7
P070	Preterm	-2	NO	before	0.692307692	10449514.1	3	20	6.88	2.569050234	-0.014810127	2.809044118	0.146746224	2.458478696	0	0	0	0	1.5	0	0	0	0	0	0	0	21.4	0	0	0.4	0.4	30.8	57.2	0	0	28.7	0	4	21.4	0	0	0	0	0	0	0	0	0	0
P071	Preterm	-1	NO	before											0	0	0	0	0	0	0	0	0	0	0	0	0	0	0	0	0	0	0	0	0	0	0	0	0	0	0	0	0	0	0	0	0	0	0
P072	Preterm	+1	NO	after	0.702755906	7850181.457	4	15	7.62	2.638418406	3.680707516	4.95724294	0.043304677	1.625328875	0	0	0.8	0	0	0	0	0	0	0	0	0	20.4	0	0	0	0.4	21.3	0	0	0	15.3	0	4.2	0	0	0	0	2.1	0	0	0	0	0	0.9
P073	Preterm	+2	NO	after	0.648702595	6983998.295	4	15	7.01	2.580611596	-0.012909912	2.796329724	0.117677374	1.642470694	0	0	0	0	0	0	0	0	0	0	0	0	30.6	0	0	0	0.3	32.8	0	0	0	12.1	0	5.6	0	0	0	0	0	0	0	0	0	5.5	6.1
P074	Preterm	+3	NO	after	0.69140625	9421760.127	3	20	6.96	2.777154749	-0.013292455	2.898043257	0.083979103	2.068512019	0	0	0	0	0	0	0	0	0	0	0	0	32.6	0	0	0	0.5	0	0	0	0	17.6	0	6.3	0	0	0	0	0	0	0	0	0	0	3.5
P075	Preterm	-3	HI	before	0.631163708	8295352.941	3	25	6.49	2.858084282	-0.0167561	2.812729454	0.100787306	3.50591564	0	0.2	0	0	0	0	7	0	0	0	0	0	0	0	0	0	0.4	0	0	30.4	0	37.4	0	0	0	0	0	0	0	0	0	0	0	0	0
P076	Preterm	-2	HI	before	0.675146771	8705298.193	3	30	7	1.759754899	-0.01904662	2.401381797	0.110481609	2.326066962	0	0	0	0	0	0	0	0	0	0	0	0	0	0	0	0	0	0	0	0	7.6	14.5	0	0	25.1	0	0	0	0	0	0	4.7	0	0	0
P077	Preterm	-1	HI	before	0.717092338	8933620.833	3	30	7.7	2.332042315	4.857974606	4.473231103	0.068335806	2.29953792	0	0	0.5	0	2.3	0	0	0	0	0	0	0	0	40.5	0	0	0	28.6	0	0	4	10.3	0	2.4	0	0	0	0	0	0	0	0	0	0	0
P078	Preterm	+1	HI	after	0.731225296	9111302.206	3	20	6.77	2.430313891	-0.017013602	3.107682348	0.126308415	3.228663983	5.5	0	0	0	2.2	0	0	0	0	0	0	0	61.9	0	0	0	0	0	0	0	0	12.3	0	2.3	54.2	37.8	0	0	0	0	0	0	0	0	0
P079	Preterm	+2	HI	after	0.743083004	9570050	4	10	7.18	2.3667264	-0.021131901	2.6159373	0.160413621	3.335413031	0	0.2	0	0	0	0	0	0	0	0	0	0	0	0	0	0	0.5	0	50.6	0	0	10.6	0	5.1	0	0	0	0	0	0	0	0	0	3.8	0
P080	Preterm	+3	HI	after	0.756972112	10597521.31	4	10	7.08	2.713567258	-0.021457077	2.129280033	0.227069548	2.598621822	7.4	0	1.5	0	2.2	0	0	0	0	0	0	0	0	0	0	0	0	0	0	0	0	26.2	0	0	0	0	0	0	0	0	0	0	0	0	0
P081	Preterm	-2	NO	before	0.836893204	40518386.9	4	10	6.73	3.008381987	2.012089858	5.299926484	0.079967855	3.492313913	0	0	0	0	1.9	0	0	0	0	0	0	0	0	0	0	0	0	0	49.4	0	0	0	0	2.4	0	38.8	0	0	0	0	0	0	0	0	0
P082	Preterm	-1	NO	before	0.683266932	8628549.686	4	15	6.9	2.60373432	-0.021007202	2.246184073	0.152584436	1.746254242	0	0	0	0	0	0	0	0	0	0	0	0	0	0	0	0	0.8	52	42.7	0	0	32	0	2.1	51.8	0	0	0	0	0	0	0	0	0	2.5
P083	Preterm	+1	NO	after	0.652173913	43007111.36	4	10	6.67	3.077750159	4.004470621	5.41817711	0.103115444	2.488293926	9.7	0	0	0	2	0	0	0	0	0	0	0	0	0	0	0	0	28.2	35.4	0	0	28.4	0	4.2	46.6	0	0	0	0	0	0	0	0	0	0
P084	Preterm	+2	NO	after	0.708333333	33543080.27	4	15	7.17	2.649979768	3.370062123	7.129230138	0.095500761	3.238953027	0	0	0	0	0	0	0	0	0.2	0	0	0	0	0	0	0.4	0.4	0	0	0	0	26.2	0	3.2	0	0	0	0	0	0	2	0	0	3.4	1.5
P085	Preterm	+3	NO	after	0.625498008	11010096.28	2	35	6.63	3.337880802	3.901610043	4.376399655	0.075014189	2.21057138	0	0	0	0	0.6	0	0	0	0	0	0	0	0	0	0	0	1	38.6	0	0	0	13.3	0	3.6	37.2	0	0	0	0	0	0	0	0	0	3.7
P086	Preterm	-3	HI	before	0.796442688	24449743.69	4	10	8.03	2.401410486	3.531211203	6.120379303	0.17337995	3.003285256	0	0	0	0	0.9	0	0	0	0	0	0	0	0	0	0	0	0.4	0	0	0	0	0	0	0	0	0	0	0	0	0	0.4	0	0	0	2.3
P087	Preterm	-2	HI	before	0.777777778	40190101.75	4	10	8.12	2.540146829	3.435816485	5.871090239	0.11236585	3.506800516	0	0	0	7.2	2.5	0	0	0	0	0	0	0	0	39.6	0	0	0	0	0	0	0	22.5	0	2.4	0	24.1	0	0	0	0	0	0	0	0	0
P088	Preterm	-1	HI	before	0.755424063	7349076.613	4	10	7.68	2.551708191	4.120516098	6.235439362	0.155242366	5.890939897	13.9	0	0	0	0	0	0	0	0	0	0	0	0	0	0	0	0	0	0	0	0	14.1	0	0	0	0	0	0	0	0	0	0	0	0	2.4
P089	Preterm	+1	HI	after	0.729622266	7413555.147	4	10	7.23	1.933175328	5.388444742	4.970084009	0.101409812	3.667939159	0	0.3	0	0	1.6	0	0	0	0	0	0	0	0	0	0	0	0.5	0	0	0	0	31.3	0	4	0	0	0	0	0	0	0	0	0	0	3.2
P090	Preterm	+2	HI	after	0.815109344	11134426.88	4	10	7.65	2.48234002	3.142617351	6.689622143	0.160284956	5.921404379	7.5	0	0	0	0	0	0	0	0	0	0	0	0	0	0	0	0	0	0	0	4.7	31.2	0	0	0	23.8	0	0	0	0	0	3.7	0	0	2.3
P091	Preterm	+3	HI	after	0.824701195	12633095.45	4	10	7.83	2.355165038	5.637043891	4.946472711	0.219662286	3.555208692	4.6	0	0	0	0	0	0	0	0	0	0	0	0	0	0	0	0	0	0	0	0	24.9	0	0	0	0	0	0	0	0	0	0	0	0	1.6
P092	Preterm	-3	NO	before	0.817821782	11417552.17	4	10	7.3	2.534366148	2.476537402	6.625223303	0.190343234	3.141967929	0	0	0	0	1.2	0	0	0	0	0	0	0	0	0	0	0	0.7	0	0	0	0	27.6	6.7	3.7	42.1	0	0	0	1.6	0	0	0	0	0	0
P093	Preterm	-2	NO	before	0.739043825	8345100.763	4	15	7.38	2.632637725	-0.01847699	2.51152698	0.156802894	2.397718315	11.5	0	1.2	0	2.7	0	0	0	0	0	0	0	0	0	0	0	0	0	0	0	0	11.9	0	1.8	0	0	0	0	0	0	0	0	0	0	6.5
P094	Preterm	-1	NO	before	0.872763419	20356915.63	3	30	7.12	2.580611596	-0.017542702	2.358883849	0.342048151	6.413797056	0	0	0	0	0	0	0	0	0	0	0	0	0	0	0	0	0	0	0	0	0	8.9	0	2.4	0	0	0	0	0	0	0	0	0	0	0
P095	Preterm	+1	NO	after	0.72166998	6993580	4	15	7.47	2.476559339	-0.022304897	2.650752502	0.136281166	1.903541681	7.7	0.1	0	0	0	0	0	0	0	0	0	0	0	0	0	0	0	25.7	0	0	0	29.1	0	2.4	0	0	0	0	0	0	0	1.2	0	0	3.5
P096	Preterm	+2	NO	after	0.744510978	3066828.125	4	15	7.18	2.563269553	4.407840268	4.983732638	0.106803824	3.246725486	9.5	0	0	0	2.1	0	0	0	0	0	0	0	0	0	0	0	0	33.8	0	0	0	31.5	0	2.4	0	0	0	0	0	0	0	0	0	0	0
P097	Preterm	+3	NO	after	0.689243028	4609632.051	3	20	7.23	2.84652292	-0.020683596	2.413906155	0.155630966	1.563962787	0	0	2	0	2.5	0	0	0	0	0	0	0	20.8	0	0	0.4	1.1	0	0	0	0	17	0	4.2	0	21.6	0	0	0	0	0	0	0	5.3	0
P098	Preterm	-3	HI	before	0.762645914	8630145.902	4	10	7.4	2.921671773	6.057870044	6.48367853	0.126706649	1.935131732	0	0	0	0	2.2	0	0	0	0	0	0	0	0	0	0	0	0	0	0	0	0	34.8	0	0.9	60.2	0	0	0	1.5	42.9	0	0	0	3.8	3.6
P099	Preterm	-2	HI	before	0.736633663	3730130.075	3	20	7.32	2.748251344	4.045507687	4.636715009	0.077449803	1.907736697	10.2	0	0	0	0	0	0	0	0	0	0	0	0	0	1.1	0	0	0	0	0	0	14	0	3.2	0	0	0	0	0	0	0	0	0	5.2	0
P100	Preterm	-1	HI	before	0.674556213	3211432.121	3	20	7.2	2.678883172	-0.017634292	2.678314411	0.169199006	1.713029613	0	0	0	0	0	0	0	0	0	0	0	0	0	0	0	0	0	0	0	0	0	0	0	0	0	0	0	0	0	0	0	0	0	0	0
P101	Preterm	+1	HI	after	0.708333333	8015249.66	4	10	6.84	2.696225215	4.201243773	6.538878415	0.096264003	0	0	0	0	0	0	0	0	0	0	0	0	0	0	0	0	0	0	0	0	0	0	0	0	0	0	0	0	0	0	0	0	0	0	0	0
P102	Preterm	+2	HI	after	0.769230769	3628556.41	4	10	7.19	2.713567258	-0.014578285	4.080229976	0.14472018	3.31420009	0	0	1.2	0	3.3	0	0	0	0	0	0	0	0	0	0	0	0	0	0	0	0	38.2	0	1.5	59.6	11.7	0	0	0	0	0	0	0	0	0
P103	Preterm	+3	HI	after	0.833663366	8261558.333	4	10	7.16	2.505462744	1.747332353	5.83391472	0.253257404	9.419851577	0	0.1	0.6	0	1.2	0	0	0	0	0	0	0	0	0	0	0	0	0	0	0	0	21.1	0	2	0	0	0	0	0	0	0	0	0	2	1.2
K104	Kontrola	-3	NO	before	0.699801193	10818545.7	4	10	6.58	2.967917221	-0.02063829	3.082794779	0.120195425	1.901049726	0	0	0	0	0	0	0	0	0	0	0	0	18.5	0	0	0	0	0	96.7	0	0	26.6	0	4.5	0	35.1	0	0	0	0	0	3.2	0	0	0
K105	Kontrola	-2	NO	before	0.730097087	6457363.309	4	10	6.48	2.806058154	-0.019296187	3.317188368	0.128778759	2.61355904	0	0	0	0	3.1	0	0	0	0	0	0	0	15.8	0	0	0	0	0	0	0	0	14.7	0	1.6	0	36.2	0	0	0	0	0	0	0	0	0
K106	Kontrola	-1	NO	before	0.725490196	4348500.714	4	10	6.77	2.615295682	-0.023103629	1.881880415	0.190170019	1.886063403	0	0	0	0	3.7	0	0	0	0	0	0	0	0	0	0	0	0	0	0	0	0	28.7	0	0	0	0	0	0	0	0	0	0	0	0	0
K107	Kontrola	+1	NO	after	0.666666667	3453202.994	3	20	7.48	2.204867333	-0.024142147	1.754181502	0.15097196	1.759865175	0	0	0	0	2.7	0	0	0	0	0	0	0	0	0	0	0	0	0	0	0	0	11.5	0	3.5	0	0	0	0	0	0	0	0	0	0	0
K108	Kontrola	+2	NO	after	0.671936759	34612800	4	10	6.66	2.464997977	2.172821835	4.777772535	0.107271506	4.821551574	0	0.3	2.4	0	0	0	1.3	0	0	0	0	0	0	0	0	0	0.4	0	30.5	0	0	10.8	0	5.3	0	0	0	0	0	0	0	0	0	0	0
K109	Kontrola	+3	NO	after											0	0	0	0	0	0	0	0	0	0	0	0	0	0	0	0	0	0	0	0	0	0	0	0	0	0	0	0	0	0	0	0	0	0	0
K110	Kontrola	-3	HI	before	0.818897638	47529027.17	4	10	7.07	2.505462744	-0.01818116	3.313541839	0.277347647	3.830809396	0	0	0	0	2.1	0	0	0	0	0	0	0	0	0	0	0	0	0	43.4	0	0	10.6	0	0	0	0	0	0	0	0	0	0	0	0	0
K111	Kontrola	-2	HI	before	0.789473684	3326284.259	4	10	6.93	2.597953639	-0.018256373	3.852040224	0.148087271	3.722644456	0	0	0	0	0	0	0	0	0	0	0	0	0	0	0	0	0.4	0	81	0	0	69	0	3.8	0	0	0	0	0	0	0	0	0	0	0
K112	Kontrola	-1	HI	before	0.827037773	5278004.598	4	10	6.68	2.453436615	2.183348669	8.003042511	0.09697467	9.449681762	0	0	6	0	4	0	0	0	0	0	0	0	0	0	0	0	0	60	44.1	0	0	9.3	0	0	0	0	0	0	0	0	0	0	1.6	3.3	0
K113	Kontrola	+1	HI	after	0.844488189	5668016.456	4	10	6.31	2.719347939	3.892025288	8.208625047	0.151038094	4.766197473	0	0	2.2	0	0	0	0	0	0	0	0	0	0	0	0	0	0	0	21.3	0	0	22.6	0	0	0	0	0	0	0	0	0	2.6	0	4	0
K114	Kontrola	+2	HI	after	0.829365079	28431194.19	4	10	6.97	2.48234002	2.031060342	7.130340385	0.098405327	5.737837044	11.2	0.1	0	0	0	0	0	0	0	0	0.5	0	0	0	0.3	0	0.3	0	0	0	0	19.3	7.2	0	0	0	0	0	0	0	0	0	0	0	0
K115	Kontrola	+3	HI	after	0.797687861	57570635.24	4	10	6.6	2.684663853	3.504447355	6.668809264	0.125663735	6.052094193	0	0	2.9	0	2.8	0	0	0	0	0	0	0	0	47.1	0	0	0	0	0	0	0	0	0	1.3	0	0	0	0	0	0	0	0	3.7	0	0
K116	Kontrola	-3	HI	before	0.755467197	2968873.984	4	10	7.03	2.389849124	3.351954162	7.623062477	0.083118417	4.602932359	0	0	0	0	0	0	0	0	0	0	0	0	0	0	0	0	0	0	0	0	0	0	0	0	0	0	0	0	0	0	0	0	0	0	0
K117	Kontrola	-2	HI	before	0.634920635	3235689.674	3	20	6.84	2.430313891	2.979042657	4.200063914	0.071217589	3.273599843	0	0	0	0	1	0	0	0	0	0	0	0	0	0	0	0	0.5	0	0	0	0	29.5	0	3.5	0	24.8	0	0.8	0	0	0	0	0	0	0
K118	Kontrola	-1	HI	before	0.694610778	2738036.601	2	40	7.47	2.418752529	3.5189593	5.438767122	0.058752487	2.341868398	0	0	0	0	0	0	0	0	0	0	0	0	0	0	0	0	0	39.3	0	0	0	12.3	0	2.3	0	0	0	0	0	0	0	0	0	0	0
K119	Kontrola	+1	HI	after	0.692156863	3732420.382	4	15	6.81	2.517024105	2.678625241	7.543285996	0.062309948	7.50475118	0	0	2.7	0	0	0	0	0	0	0	0	0	0	0	0	0	0	0	36.1	40.9	0	33	0	0	40.1	0	0	0	0	0	0	0	0	0	0
K120	Kontrola	+2	HI	after	0.726546906	2461879.562	3	20	7.3	2.522804786	3.379588015	6.970378335	0.101387143	4.405383174	0	0	0	0	0	0	0	0	0	0	0	0	0	0	0	0	0	0	0	0	0	0	0	0	0	0	0	0	0	0	0	0	0	0	0
K121	Kontrola	+3	HI	after	0.737254902	4453211.94	4	10	7.16	3.002601306	3.251912566	5.558759254	0.067674391	2.122394296	0	0	0	0	0	0	0	0	0	0	0	0	0	0	0	0	0	0	0	0	0	0	0	0	0	0	0	0	0	0	0	0	0	0	0
K122	Kontrola	-2	NO	before	0.69488189	1645161.935	4	10	6.9	2.557488872	3.562267686	5.968095373	0.056453624	5.42015502	0	0.2	2.8	0	0	0	3.3	0	0	0	0	0	0	0	0	0	0	0	0	0	0	11.2	0	3.2	0	0	0	0	0	0	0	0	0	0	0
K123	Kontrola	-1	NO	before	0.711500975	4020822.973	2	40	7.18	2.30313891	-0.018431159	2.560348337	0.078287721	3.7919374	0	0.1	0.9	0	3.6	0	0	0	0	0	0	0	0	0	0	0	0	0	0	0	0	14.1	0	4.1	0	0	0	0	0	0	0	0	0	0	0
K124	Kontrola	+1	NO	after	0.721789883	2236700.699	3	10	7.68	2.412971848	4.062042058	4.683652074	0.090612959	2.439948878	10.6	0	0	0	0	0	0	0	0	0	0	0	0	0	0	0	0	0	0	0	0	11.7	0	4.3	0	0	0	0	0	6	0	0	0	0	0
K125	Kontrola	+2	NO	after	0.73253493	2207435.075	4	10	7.5	2.251112781	4.332177348	4.775031117	0.105976619	3.708017945	0	0	1.7	0	0.6	0	0	0	0	0	0	0	0	0	0	0	0	0	0	0	0	10.3	0	3.6	0	0	4.7	0	0	0	0	0	0	0	0
K126	Kontrola	+3	NO	after	0.709302326	1439889.333	3	30	7.51	2.019885543	-0.023758368	2.050535427	0.151990186	2.914782337	0	0	0	0	1.7	0	0	0	0	0	0	0	19.9	0	0	0	0	37.9	0	0	0	0	0	0	37.4	0	0	5.6	0	0	0	0	0	0	0
K127	Kontrola	-3	HI	before	0.609803922	2239946.231	2	30	6.85	1.748193537	-0.013365858	2.814353249	0.127298698	5.76764659	3.1	0	4.1	0	0	0	0	0	0	0	0	0	0	0	0	0	0	0	0	0	0	15.9	0	0	0	41.6	0	0	0	0	0	0	0	0	0
K128	Kontrola	-2	HI	before	0.780155642	3619900	4	10	7.35	2.031446904	3.520937113	5.497431423	0.095531414	7.759129115	0	0	1.7	0	0.7	0	0	0	0	0	0	0	33.6	0	0	0	0	0	0	0	0	50.9	0	7.2	0	0	0	0	0	0	0	0	0	0	0
K129	Kontrola	-1	HI	before	0.760233918	14645272.36	4	10	6.95	1.615237875	2.458923469	7.487797871	0.080391694	5.325614453	0	0	2.7	0	5.2	0	0	0	0	0	0	0	0	0	0	0	0	0	0	0	0	0	0	0	36	0	0	0	0	0	0	0	3.5	0	0
K130	Kontrola	+2	HI	after	0.774900398	14977797.35	4	10	6.66	2.667321811	3.392165418	7.861130949	0.164407291	5.46632496	0	0	1.2	0	3.8	0	0	0	0	0	0	0	0	0	0	0	0	0	0	0	0	0	0	5.4	0	0	0	0	0	0	0	3.3	3.7	2.6	1.7
K131	Kontrola	+3	HI	after	0.769685039	12554881.2	4	10	7.14	2.1239378	2.245126507	5.58741747	0.11918752	5.634328537	0	0	0	0	2.3	0	0	0	0	0	0	0	0	0	0	0	0.4	0	0	0	0	28.4	0	0	0	47.5	0	0	0	0	0	0	4.9	0	2.5
K132	Kontrola	-2	NO	before	0.87944664	23657831.15	3	20	7.3	2.557488872	-0.014065972	3.94224349	0.224361668	4.147116195	0	0	0	0	2.8	0	0	0	0	0	0	0	0	0	0	0	0	0	17.2	0	0	7.2	6.2	2.6	0	0	0	2.7	0	0	0	0	0	0	0
K133	Kontrola	-1	NO	before	0.710059172	9091080.952	4	10	7.16	2.401410486	-0.013145467	4.136157806	0.102819568	3.024554601	10.5	0	2.5	0	3	0	0	0	0	0	0	0	0	0	0	0	0	0	0	0	3.7	0	0	2.1	39.2	0	0	0	0	0	0	0	0	0	0
K134	Kontrola	+1	NO	after	0.730994152	4591950.725	4	10	7.12	2.297358229	2.809987546	5.247593004	0.103522112	2.27831451	0	0	0	0	4.3	0	0	0	0	0	0	0	0	0	0	0	0	0	0	0	0	14.3	0	5.7	0	0	0	0	0	0	0	0	0	0	0
K135	Kontrola	+2	NO	after	0.767578125	9078231.933	4	10	6.92	2.239551419	3.930157488	9.294365822	0.102846757	5.979759551	0	0.2	2.9	0	1.3	0	0	0	0	0	0	0	0	0	0	0	0	0	0	0	0	57.3	0	5.8	0	0	0	0	0	0	0	0	0	0	0
K136	Kontrola	+3	NO	after	0.666011788	2910850	4	10	6.95	2.499682063	-0.012778421	3.439767782	0.116812456	3.58188754	11.8	0.3	0	0	4.4	0	0	0	0	0	0	0	0	0	0	0	0	0	0	0	0	15	0	3.7	0	0	0	0	0	0	0	0	0	0	0
K137	Kontrola	-3	NO	before	0.790291262	43000943.52	4	10	7.6	2.355165038	2.745835013	4.537969318	0.068902445	3.111718946	0	0	0	0	0	0	0	0	0	0	0	0	0	0	0	0	0	0	0	0	0	10.3	0	1.6	16	0	0	0	0	0	0	0	0	0	0
K138	Kontrola	-2	NO	before	0.793713163	22783198.1	4	10	8.02	2.337822996	2.585294991	5.062052325	0.117851759	2.53924942	0	0	0	0	0	0	0	0	0	0	0	0	0	0	0	0	0	0	0	0	0	8.7	0	0	32.8	0	0	0	0	0	0	0	0	1.5	0
K139	Kontrola	-1	NO	before	0.819444444	3251126.374	4	10	7.82	2.60373432	2.205585086	5.641658807	0.105656673	5.319735509	0	0.2	0.8	0	1.9	0	0	0	0	0	0	0	0	0	0	0	0	0	0	0	0	0	0	3	44.8	0	0	0	0	0	0	0	0	3.7	0
K140	Kontrola	+1	NO	after	0.780392157	2595270.536	4	10	7.92	2.447655934	2.620693664	6.132219309	0.132418765	3.399235965	0	0.1	0	0	2	0	0	0	0	0	0	0	0	0	0	0	0	16.6	0	0	0	9.3	0	3.8	0	0	0	0	2.8	0	0	0	0	0	0
K141	Kontrola	+2	NO	after	0.822834646	2476848.889	3	20	8.05	2.464997977	2.445475608	6.722685641	0.117495792	5.751473903	0	0	0	0	0	0	0	0	0	0	0	0	0	0	0	0	0	0	0	0	0	0	0	3.4	38.8	0	0	0	0	0	0	0	0	0	0
K142	Kontrola	+3	NO	after	0.771371769	4451873.913	4	10	6.93	2.239551419	2.30329669	4.991427419	0.081777168	3.867206607	0	0	0	0	0	0	0	0	0	0	0	0	0	0	0.3	0	0	0	0	0	0	16.3	0	2.2	0	0	0	0	0	0	0	2.2	0	0	0
K143	Kontrola	-3	HI	before	0.758415842	3619091.803	4	10	7.3	2.355165038	1.350423129	4.282864467	0.127926974	4.072773185	11	0	0	0	1.9	0	0	0	0	0	0	0	0	0	0	0	0	0	0	0	0	23.9	7.7	2.4	0	0	0	0	0	0	1.2	0	0	0	0
K144	Kontrola	-2	HI	before	0.817821782	2935594.565	4	10	7.8	2.372507081	2.012366553	7.328845385	0.046517268	3.453998738	0	0	0	0	0	0	0	0	0	0	0	0	0	0	0	0	0	0	0	0	0	14.4	0	3.2	0	0	0	0	0	0	0	0	0	0	0
K145	Kontrola	-1	HI	before	0.762278978	3004957.851	4	15	6.88	2.112376438	1.632360862	7.362164135	0.064456998	12.89041535	0	0.1	2.6	0	2.4	0	0	0	0	0	0	0	0	0	0	0	0	0	46.4	0	0	19.1	0	3.8	0	23.8	0	0	0	0	0	0	0	2.4	0
K146	Kontrola	+1	HI	after	0.683794466	10589331.88	4	10	7.07	2.314700272	2.98543212	5.083539501	0.059852827	2.912371478	0	0	0	0	2.8	0	0	0	0	0	0	0	0	0	0	0	0	0	42.9	0	0	21.8	0	1.3	0	0	0	0	0	0	0	0	0	0	0
K147	Kontrola	+2	HI	after	0.761431412	28439023.33	4	10	6.93	2.777154749	1.890018214	6.176499187	0.058030727	6.301083066	0	0.1	1.1	0	0.5	0	0	0	0	0	0	0	0	0	0	0	0	0	0	0	0	18.2	0	1.4	21.6	34.3	0	0	0	0	0	0	0	0	0
K148	Kontrola	+3	HI	after	0.781431335	47871186.73	4	10	7.31	2.343603677	1.780602973	5.630645105	0.020676106	6.435200437	0	0	3.2	0	0	0	0	0	0	0	0	0	0	0	0	0	0	0	0	0	0	0	0	2	0	0	0	0	0	0	0	0	0	0	0
K149	Kontrola	-3	NO	before	0.736220472	3733997.761	4	10	7.2	2.297358229	2.586539978	4.248304318	0.081660767	3.253863838	0	0.2	2.3	0	2.6	0	0	0	0	0	0	0	0	0	0	0	0	27.4	0	0	0	31.8	0	3.9	0	0	0	0	0	0	0	0	0	0	0
K150	Kontrola	-2	NO	before	0.692460317	5655455.484	4	10	7.46	2.320480953	-0.021539812	2.790710905	0.144118497	1.848108316	0	0	0	0	4.7	0	0	0	0	0	0	0	0	0	0	0	0	29.1	0	0	0	12.9	0	4.5	0	0	0	0	0	0	0	0	0	0	1.1
K151	Kontrola	-1	NO	before	0.734375		4	10	7.06	2.800277473	5.188422452	6.087458877	0.081255441	2.578018248	9	0	1.3	0	1	0	0	0	0	0	0	0	0	0	0	0	0	0	0	0	0	23.8	0	1.6	0	0	0	0	0	0	0	3.8	0	0	1.3
K152	Kontrola	+1	NO	after	0.800773694	7539646.602	4	10	6.82	2.360945719	2.633447977	5.888785338	0.077306208	4.74181675	0	0.2	0	0	0	0	0	0	0.3	0	0	0.3	0	0	0	0	0	0	0	0	0	17.8	0	0	0	0	0	0	0	0	0	0	0.2	0	0
K153	Kontrola	+2	NO	after	0.816733068	22793211.96	4	10	6.66	2.638418406	2.88656269	8.121603305	0.081848053	5.86532153	5.9	0	1.4	0	0	0	0	0	0	0	0	0	0	0	0	0	0	0	36	0	0	20.5	4.7	3.9	0	0	0	0	0	0	0	0	0	0	0
K154	Kontrola	+3	NO	after	0.759223301	10270528.23	4	10	7.13	2.574830915	-0.018022293	3.054802155	0.132961566	2.169416958	0	0	0	0	1	0	0	0	0	0	0	0	0	0	0	0	0	0	0	0	0	32.6	0	1.9	0	0	0	0	0	0	0	0	0	0	5.5
K155	Kontrola	-3	HI	before	0.713438735	8630049.655	4	10	6.65	2.696225215	-0.015904308	3.678620084	0.120952128	2.023434802	0	0	0	0	0	0	0	0	0	0	0	0	0	28.9	0	0	0.7	0	0	0	0	35.6	0	0	0	0	0	0	0	0	0	0	0	0	5.6
K156	Kontrola	-2	HI	before	0.734251969	14048605.93	4	10	6.57	2.459217296	-0.017890513	3.863791295	0.125687037	6.526538564	8.1	0.3	0.7	0	2	0	0	0	0	0	0	0	0	22.2	0	0	0.6	0	0	0	0	32.3	0	6.8	0	0	0	0	0	0	0	0	0	0	1.1
K157	Kontrola	-1	HI	before	0.760956175	44415169.17	4	10	7.25	2.667321811	-0.030803851	2.652662442	0.195935913	2.387398465	10.9	0	0.8	0	1.7	0	0	0	0	0	0	0	17.4	0	0	0	0	0	0	0	0	29.4	0	0	50.5	2.8	0	0	0	0	0	4.4	0	0	0
K158	Kontrola	+1	HI	after	0.772727273	9372063.478	4	10	6.99	2.557488872	4.451886831	5.206268895	0.076118906	6.518966966	0	0	0	0	0.9	0	0	0	0	0	0	0	0	0	0	0	0	0	16.3	0	0	21.7	0	0	0	0	0	0	0	0	0	0	0	0	0
K159	Kontrola	+2	HI	after	0.672654691	5622522.561	4	10	7.56	2.557488872	-0.019748844	2.837678749	0.119715256	1.933681026	0	0	0	0	0	0	0	0	0	0	0	0	0	0	0	0	0	0	0	0	0	12.2	0	2.2	0	0	0	0	0	0	0	0	0	0	0
K160	Kontrola	-3	NO	before	0.643564356	7212692.778	3	20	7.42	2.557488872	-0.021726777	2.298811513	0.101534008	1.928363538	11.7	0	1.4	0	2.9	0	0	0	0	0	0	0	0	0	0	0	0	39.3	0	0	0	22.5	0	0	0	0	0	0	0	0	0	0	0	0	0
K161	Kontrola	-2	NO	before	0.592445328	6162074.146	1	60	7.25	2.054569628	-0.019212667	2.429317715	0.076847435	1.578674066	0	0	0	0	0	0	0	0	0	0	0	0	0	0	0	0	0	0	0	0	0	0	0	0	0	0	0	0	0	0	0	0	0	0	0
K162	Kontrola	-1	NO	before	0.828402367	12058935.63	2	40	7.34	1.701948089	-0.016543595	3.163107213	0.165936054	4.211471271	0	0	0	0	0	0	0	0	0	0	0	0	0	0	0	0	0	44.2	27.2	0	0	19.4	0	0	0	0	0	0	0	0	0	0	0	0	0
K163	Kontrola	+1	NO	after	0.666666667	8774533.136	2	35	7.06	2.355165038	2.498750917	4.803816725	0.087356678	2.433665002	0	0	0	0	2.8	0	0	0	0	0	0	0	32.7	0	0	0	0	0	0	0	0	19.2	0	5.9	0	0	0	4.8	0	0	0	0	5.5	0	0
K164	Kontrola	+2	NO	after	0.681818182	8535439.752	4	15	7.38	1.88692988	3.660040548	4.47965189	0.077063941	2.145246668	13.2	0	0	0	0	0	0	0	0	0	0	0	0	0	0	0	0	67.3	0	0	0	19.7	0	0	0	0	0	0	0	0	0	0	0	0	0
K165	Kontrola	+3	NO	after	0.688235294	6211136.478	3	20	7.35	1.94473669	-0.018095837	2.43535535	0.135214255	2.242208441	0	0	3.2	0	3.4	0	0	0	0	0	0	0	33.4	0	0	0	0	0	0	0	0	18.7	0	5.7	0	0	0	4	0	0	0	0	0	0	0
K166	Kontrola	-3	HI	before	0.75049505	7651191.27	4	15	7.11	2.332042315	2.852054877	6.579351159	0.125913399	3.483623541	0	0	0	0	0	0	0	0	0	0	0	0	0	0	0	0	0	0	0	0	0	33.9	0	0	79	0	0	0	0	0	0	0	0	0	0
K167	Kontrola	-2	HI	before	0.812992126	11700973.68	4	10	7.1	2.476559339	2.245293042	5.141667502	0.202133211	6.140177487	0	0	0	0	1.4	0	0	0	0	0	0	0	0	0	0	0.6	0.8	24.5	0	0	0	0	0	0	0	0	0	0	0	0	0	0	0	0	0
K168	Kontrola	-1	HI	before	0.761811024	11636312.4	4	10	6.53	2.401410486	2.24901767	7.217941574	0.125578127	6.087127268	9.9	0	2.7	0	0	0	0	0	0	0	0	0	0	0	0	0	0	0	0	0	0	28	0	2.8	0	32	0	0	0	0	0	0	0	0	0
K169	Kontrola	+1	HI	after	0.705882353	8894292.667	3	30	6.97	2.060350309	-0.015654657	2.526948945	0.147080765	2.966032621	0	0	0	0	3.7	0	0	0	0	0	0	0	25.5	0	0	0	0	0	0	0	0	35.3	0	0	104.9	0	0	0	0	0	0	0	0	0	0
K170	Kontrola	+2	HI	after	0.741550696	7316080	2	40	6.95	1.950517371	-0.015924565	2.978061731	0.188711719	2.43146776	0	0	0	0	0	0	0	0	0	0	0	0	23.3	0	0	0	0	0	0	0	0	15.3	0	0	0	0	0	0	0	0	0	0	0	0	0
K171	Kontrola	-2	NO	before	0.763888889	17215289.08	3	30	7.42	2.418752529	4.77417697	6.082908009	0.113928061	2.453367513	0	0	0	0	0	0	0	0	0	0	0	0	0	0	0	0	0	0	0	0	0	44.8	0	2.9	0	0	0	2.9	0	0	0	1.2	0	0	0
K172	Kontrola	-1	NO	before	0.658682635	8745626.901	4	10	6.84	2.84652292	-0.023879353	3.312578541	0.130766382	4.563180605	10.2	0.3	3	0	2.1	0	0	0	0	0	0	0	0	0	0	0	0	0	41.5	0	0	29	0	0	0	0	0	0	9.7	0	0	0	0	1.9	0
K173	Kontrola	+1	NO	after	0.841584158	12786852.5	4	10	5.92	2.569050234	2.111412207	5.565234206	0.181477074	20.96745847	0	0	0	0	1.2	0	0	0	0	0	0	0	0	0	0	0	0	0	10.2	0	0	0	0	0	0	0	0	0	0	0	0	0	2.3	0	0
K174	Kontrola	+2	NO	after	0.813359528	19623458.95	4	10	6.13	2.384068443	2.495475107	6.796978185	0.130582353	15.0289802	0	0	3	0	3.5	0	0	0	0	0	0	0	0	0	0	0	0	0	0	0	0	27.1	0	4.3	0	0	0	0	0	0	0	0	3.8	0	0
K175	Kontrola	+3	NO	after	0.804391218	13460275.51	4	10	6.48	2.563269553	2.868420456	8.005185901	0.155788832	6.011241555	0	0.4	1.9	0	2.9	0	0	0	0	0	0	0	0	0	0	0	0	0	0	0	0	25	0	4.5	0	0	0	2.5	0	13.9	0	0	0	2.3	0
K176	Kontrola	-2	HI	before	0.832669323	12120470.24	4	10	6.18	2.574830915	1.692959834	6.413087081	0.126390296	9.943434463	0	0.3	3	0	2.8	0	0	0	0	0	0	0	0	19.6	0	0	0	0	21.4	0	0	0	0	2	0	0	0	0	0	0	0	0	0.7	0	0
K177	Kontrola	-1	HI	before	0.797244094	12092961.17	4	10	6.14	2.418752529	1.837710409	6.327057634	0.112715085	9.943171513	5.5	0	1.9	0	1.2	0	0	0	0	0	0	0	0	0	0	0	0	0	0	0	0	0	0	2.1	0	0	0	0	0	0	0	0	0	0	0
K178	Kontrola	+1	HI	after	0.784860558	3044600.926	4	10	5.98	2.459217296	2.004823364	6.192405104	0.10676029	8.53762162	8.2	0.5	4.1	0	0	0	0	0	0	0	0	0	0	0	0	0	0.5	0	0	0	0	2.6	0	1.2	0	0	0	0	0	0	0	0	0	9.2	0
K179	Kontrola	+2	HI	after	0.812252964	12119248.42	4	10	6.15	3.389906931	2.069670618	6.26232723	0.135946224	10.0133777	0	0.2	2.1	0	2.3	0	0	0	0	0	0	0	0	53.1	0	0	0	0	22.5	0	0	22.5	0	4.2	0	0	0	0	6.3	0	0	0	0	3.5	0
K180	Kontrola	+3	HI	after	0.875984252	10002974.6	4	10	5.33	2.563269553	1.751423475	8.515748627	0.268649958	12.91977025	0	0	2.2	0	0	0	0	0	0	0	0	0	0	16.8	0	0	0	0	0	0	0	17.3	0	3.1	0	26.7	0	0	0	0	0	0	1.2	0	0
K181	Kontrola	-3	HI	before	0.719681909	16462940.43	4	10	6.96	2.72512862	-0.018426313	2.091984614	0.169290932	3.534475637	0	0	0.4	0	0.7	0	0	0	0	0	0	0	0	0	0	0	0	27.1	33.3	0	0	10.8	0	7.4	0	0	0	0	0	0	0	0	0	0	0
K182	Kontrola	-2	HI	before	0.758415842	13279600.82	4	15	7.02	2.441875253	5.259695135	5.102423666	0.126489477	5.490428123	18.1	0	2.3	0	0	0	0	0	0	0	0	0	0	0	0	0.5	0.4	0	0	0	0	14.8	0	5.2	49.2	0	0	0	0	0	0	0	0	0	0
K183	Kontrola	-1	HI	before	0.727634195	11412193.43	4	15	7.02	2.447655934	-0.015411746	3.987367321	0.145686828	4.652135171	12.8	0	0	0	3.6	0	0	0.9	0	0.5	0	0	0	0	0	0	0.7	63.1	0	0	0	42.9	0	14.9	0	0	0	0	0	0	0	4.5	0	0	4.8
K184	Kontrola	+2	HI	after	0.723529412	9226185.106	3	20	6.92	2.632637725	-0.016100567	3.769357549	0.123407777	3.700069863	10.9	0	0	0	5.7	0	0	0	0	0	0	0	0	0	0	0	0	0	0	0	0	17	0	0	0	0	0	0	0	0	0	0	0	0	0
K185	Kontrola	+3	HI	after	0.638996139	7712855.615	4	10	6.54	2.910110411	-0.021499981	2.473659175	0.111174174	3.488952683	0	0.3	0.7	0	0	0	0	0	0	0	0	0	0	0	0	0	0	0	0	0	0	56.1	0	2.8	56.9	0	0	0	0	0	0	0	0	0	0
K186	Kontrola	-3	NO	before	0.746031746	11144285.94	4	10	6.55	2.418752529	-0.013833988	3.708978474	0.124109565	8.790757895	0	0.4	1.9	0	0	0	0	0	0	0	0	0	0	0	0	0	0	19.4	0	0	0	23.3	0	5.4	0	0	0	0	0	0	0	0	0	1.7	0
K187	Kontrola	-2	NO	before	0.728174603	12033043.8	4	10	6.64	2.453436615	-0.018025013	2.111156308	0.161778002	4.968309462	0	0	1.8	0	0	0	0	0	0	0	0	0	0	35.6	0.7	0	0	27.2	0	0	0	30.3	0	0	43.2	0	0	0	0	0	0	0	0	0	1.9
K188	Kontrola	-1	NO	before	0.762376238	11400890.83	4	10	6.46	2.78293543	2.292631426	6.589763696	0.091425561	7.640446955	0	0	3.4	0	3.5	0	0	0	0	0	0	0	0	34.1	0	0	0	0	0	0	0	25.2	5.3	0	32.4	0	0	0	0	0	0	0	4.1	2.2	0
K189	Kontrola	+1	NO	after	0.735812133	12281987.41	4	10	6.62	2.933233135	-0.01692176	2.530592996	0.208465182	3.963938535	0	0.2	2	0	3.8	0	0	0	0	0	0	0	0	0	0	0	0	44.5	0	0	0	47.2	0	2.1	59.2	0	0	0	0	0	0	0	0	0	0
K190	Kontrola	+2	NO	after	0.743027888	9774169.767	4	10	6.48	2.684663853	-0.019226599	3.031782201	0.165891933	3.998714337	0	0	0	0	0	0	0	0	0	0	0	0	0	40.2	0	0	0	46.7	0	0	0	15	0	0	0	0	0	0	0	0	0	0	0	2.2	0
K191	Kontrola	+3	NO	after	0.799603175	11947080.2	4	10	7.25	2.892768368	6.205834508	6.34625972	0.165517823	5.557985407	0	0	0	0	0.5	0	0	0	0	0	0	0	0	22.2	0	0	0	41.3	0	0	0	12.5	0	2.8	38.5	0	0	0	0	0	0	0	5.1	0	0
[truncated: 273 more columns]
