# Supplementary material for: Urine and Fecal 1H-NMR Metabolomes Differ Significantly between Pre-Term and Full-Term Born Physically Fit Healthy Adult Males
Source: Metabolites. 2022 Jun 10;12(6):536. doi: 10.3390/metabo12060536 (PMC9228004; doi:10.3390/metabo12060536)
Supplement: Supplementary file 1 [file metabolites-12-00536-s001.zip › ESM4.models/ECStest.csv]

ID	RXN-15378
preterm10_x_Abundance-RPKs	0.00031788
preterm11_x_Abundance-RPKs	0.000626992
preterm12_x_Abundance-RPKs	0.000316972
preterm13_x_Abundance-RPKs	0.000429079
preterm14_x_Abundance-RPKs	0.000305113
preterm15_x_Abundance-RPKs	0.000180194
preterm16_x_Abundance-RPKs	0.00069798
preterm17_x_Abundance-RPKs	1.69E-05
preterm18_x_Abundance-RPKs	6.61E-05
preterm19_x_Abundance-RPKs	3.19E-05
preterm1_x_Abundance-RPKs	0.00059897
preterm20_x_Abundance-RPKs	1.82E-05
preterm21_x_Abundance-RPKs	0.000181276
preterm22_x_Abundance-RPKs	3.31E-05
preterm23_x_Abundance-RPKs	4.04E-05
preterm24_x_Abundance-RPKs	2.10E-05
preterm25_x_Abundance-RPKs	0.000157555
preterm26_x_Abundance-RPKs	4.83E-05
preterm27_x_Abundance-RPKs	3.91E-05
preterm28_x_Abundance-RPKs	7.36E-05
preterm29_x_Abundance-RPKs	5.12E-06
preterm2_x_Abundance-RPKs	0.000563693
preterm30_x_Abundance-RPKs	1.25E-05
preterm31_x_Abundance-RPKs	3.04E-05
preterm32_x_Abundance-RPKs	0.000339395
preterm33_x_Abundance-RPKs	0.000389714
preterm34_x_Abundance-RPKs	0.000393383
preterm35_x_Abundance-RPKs	0.000196472
preterm36_x_Abundance-RPKs	0.000341211
preterm37_x_Abundance-RPKs	0.000685159
preterm38_x_Abundance-RPKs	0.000446791
preterm39_x_Abundance-RPKs	0.00110884
preterm3_x_Abundance-RPKs	0.000618531
preterm40_x_Abundance-RPKs	0.000496261
preterm41_x_Abundance-RPKs	0.00026138
preterm42_x_Abundance-RPKs	0.000404017
preterm43_x_Abundance-RPKs	7.70E-06
preterm44_x_Abundance-RPKs	8.14E-06
preterm45_x_Abundance-RPKs	0
preterm46_x_Abundance-RPKs	3.97E-05
preterm47_x_Abundance-RPKs	2.57E-05
preterm48_x_Abundance-RPKs	8.81E-05
preterm4_x_Abundance-RPKs	0.00066091
preterm5_x_Abundance-RPKs	0.000779069
preterm6_x_Abundance-RPKs	0.000783823
preterm7_x_Abundance-RPKs	0.000461989
preterm8_x_Abundance-RPKs	0.000375146
preterm9_x_Abundance-RPKs	0.0003343
