# Supplementary material for: Urine and Fecal 1H-NMR Metabolomes Differ Significantly between Pre-Term and Full-Term Born Physically Fit Healthy Adult Males
Source: Metabolites. 2022 Jun 10;12(6):536. doi: 10.3390/metabo12060536 (PMC9228004; doi:10.3390/metabo12060536)
Supplement: Supplementary file 1 [file metabolites-12-00536-s001.zip › ESM4.models/Pathwaystest.csv]

Pathway	GLYCOLYSIS-TCA-GLYOX-BYPASS: superpathway of glycolysis_ pyruvate dehydrogenase_ TCA_ and glyoxylate bypass	P221-PWY: octane oxidation	PWY-5173|unclassified	PWY-7323: superpathway of GDP-mannose-derived O-antigen building blocks biosynthesis|unclassified	PWY-7456: &beta_-(1_4)-mannan degradation|unclassified
preterm10_x_Abundance	0.00149434	0.00118628	0.00106797	0.00202743	0.00200293
preterm11_x_Abundance	0.00337706	0.00214143	0.00213223	0.00239392	0.00226128
preterm12_x_Abundance	0	0.000672129	0.00234011	0.00149269	0.00126862
preterm13_x_Abundance	0	0	0.00228027	0.00235639	0.00212834
preterm14_x_Abundance	0.00259782	0.00119676	0.00154417	0.00143918	0.00143956
preterm15_x_Abundance	0.00217157	0	0.00101183	0.00138839	0.00123146
preterm16_x_Abundance	0.00207182	0.00150998	0.00187135	0.00195051	0.0020045
preterm17_x_Abundance	0	0	0	0.000475232	0.000744311
preterm18_x_Abundance	0	0	0	0.000131188	0.000114414
preterm19_x_Abundance	0	0	0	0.000328933	0
preterm1_x_Abundance	0.00244699	0.00168132	0.00164268	0.00244534	0.00182411
preterm20_x_Abundance	0	0	0	0.000291335	0.000297824
preterm21_x_Abundance	0	0	0	0.000197884	0
preterm22_x_Abundance	0	0	0	0	0
preterm23_x_Abundance	0.00107857	0	0.000122508	0.000308837	0
preterm24_x_Abundance	0	0	0	0.000144888	0
preterm25_x_Abundance	0.000855612	0	0	0.000310779	0
preterm26_x_Abundance	0.000323796	0	0	0.000242814	0
preterm27_x_Abundance	0	0	0	0.000208972	0
preterm28_x_Abundance	0	0	0	0	0
preterm29_x_Abundance	0	0	0	0	0
preterm2_x_Abundance	0.0024582	0.000853569	0.00240982	0.0018398	0.00106766
preterm30_x_Abundance	0	0	0	0	0
preterm31_x_Abundance	0	0	0	0	0
preterm32_x_Abundance	0.00185874	0.00153846	0.00338836	0.0028006	0.00241878
preterm33_x_Abundance	0.00148777	0.00104955	0.0023723	0.00187517	0.00232087
preterm34_x_Abundance	0.00161167	0.00146837	0.00227794	0.00222091	0.00217171
preterm35_x_Abundance	0.00139143	0.000353346	0.00237504	0.00199122	0.00179644
preterm36_x_Abundance	0.00188054	0.00158131	0.00214376	0.00115523	0.00211245
preterm37_x_Abundance	0.00333473	0.00219669	0.002597	0.00174557	0.00203958
preterm38_x_Abundance	0.0014358	0.00120702	0.00219032	0.0014712	0.00150581
preterm39_x_Abundance	0.00227346	0.00130144	0.00437408	0.00165518	0.00152614
preterm3_x_Abundance	0.00351045	0.00153809	0.00212417	0.00259421	0.00196998
preterm40_x_Abundance	0.00268449	0.00126584	0.00330901	0.00149035	0.00204377
preterm41_x_Abundance	0.00177115	0.000569675	0.00170028	0.0013802	0.00125726
preterm42_x_Abundance	0.00194239	0.000856404	0.00253491	0.00247683	0.00237987
preterm43_x_Abundance	0	0	0	7.41E-05	0
preterm44_x_Abundance	0	0	0	0	0.000156352
preterm45_x_Abundance	0	0	0	0	0.000367166
preterm46_x_Abundance	0	0	0	0	0
preterm47_x_Abundance	0	0	0	0	0
preterm48_x_Abundance	0	0	0	0	0
preterm4_x_Abundance	0.00269796	0.00109386	0.0016554	0.00206608	0.00171955
preterm5_x_Abundance	0.00271596	0.00121637	0.00223359	0.00224729	0.00178163
preterm6_x_Abundance	0.00278238	0.00171205	0.00202948	0.00277177	0.00217819
preterm7_x_Abundance	0.00311517	0.00110271	0.00202603	0.00237464	0.00192319
preterm8_x_Abundance	0.00201611	0.00127016	0.00181608	0.00226007	0.00180186
preterm9_x_Abundance	0.00231837	0.00214488	0.00195191	0.00197319	0.0017429
