# Supplementary material for: Urine and Fecal 1H-NMR Metabolomes Differ Significantly between Pre-Term and Full-Term Born Physically Fit Healthy Adult Males
Source: Metabolites. 2022 Jun 10;12(6):536. doi: 10.3390/metabo12060536 (PMC9228004; doi:10.3390/metabo12060536)
Supplement: Supplementary file 1 [file metabolites-12-00536-s001.zip › ESM4.models/PredictedMetabolitestest.csv]

ID	alpha.muricholate	hydrocinnamic.acid	fructose.glucose.galactose.	chenodeoxycholate.deoxycholate.	putrescine	dimethyllysine	diacetylspermine	C16.carnitine
preterm1_x	0.000342378	0.00020278	0.000132783	0.002794163	0.000100947	0.000152226	0.000104491	2.53E-05
preterm10_x	0.000343628	0.000191425	0.000129627	0.003228654	9.70E-05	0.000156196	8.85E-05	2.53E-05
preterm11_x	0.00034711	0.000176141	0.000130035	0.002625746	0.000100947	0.000158199	0.000104491	2.53E-05
preterm12_x	0.000253	0.000310113	0.000138578	0.002864821	0.000100947	0.000152843	9.16E-05	2.19E-05
preterm13_x	0.000335095	0.00020773	0.0001332	0.003169076	0.000100947	0.000156834	0.000104491	2.53E-05
preterm14_x	0.000354177	0.000206974	0.000136892	0.003103385	0.000100947	0.000157901	0.000104491	2.27E-05
preterm15_x	0.000339703	0.000203444	0.000133947	0.002912858	0.000100947	0.000157449	0.000104491	2.53E-05
preterm16_x	0.000344578	0.000288241	0.000139343	0.002675068	0.000100947	0.000155521	0.000104491	2.18E-05
preterm17_x	0.000342562	0.000570449	0.000138446	0.003648536	9.72E-05	0.000132756	7.42E-05	1.86E-05
preterm18_x	0.000187598	0.000535335	0.000137715	0.004098001	7.80E-05	0.000128614	7.29E-05	1.93E-05
preterm19_x	0.000196747	0.000455761	0.000140465	0.0045788	9.46E-05	0.000135352	6.36E-05	1.97E-05
preterm2_x	0.00035227	0.000196174	0.000135808	0.002909442	0.000100947	0.000156677	0.000104491	2.53E-05
preterm20_x	0.000227463	0.000542867	0.000137047	0.003907031	8.19E-05	0.00013039	7.36E-05	2.06E-05
preterm21_x	0.000224492	0.000611886	0.000136832	0.005206833	9.55E-05	0.000131834	6.94E-05	1.89E-05
preterm22_x	0.000162856	0.000698118	0.000137694	0.005322536	7.38E-05	0.000125788	5.71E-05	1.99E-05
preterm23_x	0.000325986	0.000472241	0.000136344	0.004296043	9.61E-05	0.00014058	7.44E-05	2.02E-05
preterm24_x	0.00026704	0.000660812	0.000135547	0.004913803	9.42E-05	0.000131627	6.67E-05	2.03E-05
preterm25_x	0.000194698	0.000482778	0.000137726	0.004375573	9.59E-05	0.000135428	6.20E-05	1.95E-05
preterm26_x	0.000371795	0.000497126	0.00013604	0.003550832	9.52E-05	0.000137388	6.68E-05	2.14E-05
preterm27_x	0.000293101	0.00075576	0.000134286	0.004621482	9.36E-05	0.000132186	5.84E-05	2.11E-05
preterm28_x	0.000189756	0.000463774	0.000140419	0.003285062	8.16E-05	0.00013833	7.37E-05	1.78E-05
preterm29_x	9.81E-05	0.000503649	0.000140175	0.003418334	9.79E-05	0.000138343	7.39E-05	1.73E-05
preterm3_x	0.000356017	0.000176141	0.0001332	0.002803037	0.000100947	0.000156031	0.000104491	2.53E-05
preterm30_x	0.000100746	0.00040226	0.000139734	0.003721495	9.75E-05	0.000133723	6.89E-05	1.83E-05
preterm31_x	0.000134487	0.000479619	0.000136089	0.00332265	9.65E-05	0.00012989	5.87E-05	1.62E-05
preterm32_x	0.0003604	0.000190855	0.000136167	0.002794722	0.000100947	0.000155864	0.000104491	2.21E-05
preterm33_x	0.000351288	0.000176141	0.00013142	0.002995281	0.000100947	0.000163478	0.000104491	2.16E-05
preterm34_x	0.000355105	0.000213771	0.000133149	0.002605236	0.000100947	0.000159391	0.000104491	2.26E-05
preterm35_x	0.000338259	0.000197788	0.0001332	0.003266436	0.000100947	0.000159542	0.000104491	2.25E-05
preterm36_x	0.00033142	0.000383736	0.000127259	0.003051222	0.000100947	0.000159693	0.000104491	2.23E-05
preterm37_x	0.000336729	0.000205065	0.000131877	0.003470836	9.77E-05	0.00015699	9.11E-05	2.22E-05
preterm38_x	0.000329309	0.000204121	0.000134115	0.003752617	9.64E-05	0.000157751	8.58E-05	2.15E-05
preterm39_x	0.00038738	0.000204811	0.000137721	0.003006491	0.000100947	0.000158645	0.000104491	2.53E-05
preterm4_x	0.000379014	0.000201482	0.0001332	0.00309689	0.000100947	0.000156731	0.000104491	2.53E-05
preterm40_x	0.000331729	0.000215851	0.00012696	0.003471881	0.000100947	0.000159999	0.000104491	2.53E-05
preterm41_x	0.000326939	0.000306535	0.000136621	0.00375726	9.82E-05	0.000159845	9.30E-05	2.53E-05
preterm42_x	0.000324215	0.000194282	0.000134522	0.002808857	0.000100947	0.000158794	0.000104491	2.13E-05
preterm43_x	0.000217409	0.000342715	0.000145448	0.005039336	9.74E-05	0.000140791	7.68E-05	2.08E-05
preterm44_x	0.000152918	0.000607419	0.00014018	0.005227224	9.67E-05	0.000130097	7.28E-05	2.00E-05
preterm45_x	0.000259853	0.000477667	0.000137672	0.004440805	9.68E-05	0.000139821	7.38E-05	1.91E-05
preterm46_x	0.000173739	0.000359065	0.000135385	0.004175283	9.24E-05	0.000140092	5.31E-05	2.07E-05
preterm47_x	0.000226137	0.000279777	0.000137576	0.003231888	9.78E-05	0.000144795	8.02E-05	2.17E-05
preterm48_x	0.000272919	0.000355204	0.000137836	0.003770861	9.76E-05	0.000144787	7.83E-05	2.05E-05
preterm5_x	0.000350283	0.000194346	0.000138165	0.002803857	0.000100947	0.000159091	0.000104491	2.53E-05
preterm6_x	0.000356916	0.000195437	0.00012755	0.003074793	0.000100947	0.000157297	0.000104491	2.53E-05
preterm7_x	0.000345989	0.000205516	0.000134084	0.002929035	0.000100947	0.000159241	0.000104491	2.53E-05
preterm8_x	0.000341072	0.000206236	0.0001302	0.00296764	0.000100947	0.000157144	0.000104491	2.53E-05
preterm9_x	0.000306531	0.000212805	0.000134282	0.002661215	0.000100947	0.000158348	0.000104491	2.20E-05
